# Supplementary material for: Ultra-selective uranium separation by in-situ formation of π-f conjugated 2D uranium-organic framework
Source: Nat Commun. 2024 Jan 11;15:453. doi: 10.1038/s41467-023-44663-4 (PMC10784586; doi:10.1038/s41467-023-44663-4)
Supplement: Supplementary file 3 — Source data [file 41467_2023_44663_MOESM3_ESM.xlsx]

## Sheet: Fig. 2
Adsorbents	U removal efficiency	Error
H3TFP	1	2
H2HPD	0.256	0.5
H4EAA	0.248	0.5
H6HTP	0.083	0.17
H3THQ	0.06	0.12

## Sheet: Fig. 3a
Time/min	residual uranium concentration/ppm	Error
1	38.3	0.77
3	30.4	0.61
5	21.8	0.44
8	12.3	0.25
10	3.3	0.07
15	0.52	0.01
30	0.1	0
60	0.04	0
1440	0.00018	0
2880	0.00015	0

## Sheet: Fig. 3b
Time/min	residual uranium concentration/ppm	Error
1	0.05	0.05
5	0.002	0.002
10	0.0013	0.001
15	0.00084	0
20	0.00059	0
30	0.00033	0
1440	0.00015	0
2880	0.00013	0

## Sheet: Fig. 3c
C0/ppm	Adsorption capacity (g/g)	Error	U removal efficiency	Error
50	0.05	0.001	100	0.02
100	0.1	0.002	100	0.02
200	0.2	0.004	100	0.02
300	0.3	0.006	100	0.02
500	0.5	0.01	100	0.02
1000	1	0.02	100	0.02

## Sheet: Fig. 3e
	U/M=1.:10		U/M=1.:100
Ion type	U removal efficiency	Error	U removal efficiency	Error
Blank	100	0.02
Cu	100	0.02	100	0.02
V	100	0.02	100	0.02
Th	100	0.02	100	0.02
Nd	100	0.02	100	0.02

## Sheet: Fig. 3f
Ion type	removal efficiency/%	Error
Na	0.3	0.006
Mg	0.25	0.005
K	0.2	0.004
Ca	2.4	0.05
V	5.3	0.11
Cr	6.7	0.13
Mn	0.96	0.019
Fe	6.7	0.13
Co	3.5	0.07
Ni	6.5	0.13
Cu	8.7	0.17
Zn	0.5	0.01
Sr	0.9	0.02
Cd	0.4	0.008
Cs	0.5	0.01
La	8.4	0.17
Gd	9.5	0.19
Nd	7.6	0.15
Pb	0.2	0.004
Th	9.9	0.2
U	100	2

## Sheet: Fig. 5a
	Experimental value	Calculated value
PXRD pattern	Intensity	Intensity
5	3975	3999
5.02046	3918	3956.82
5.04093	3925	3924.35
5.06139	4010	3899.63
5.08185	3934	3880.97
5.10231	3857	3866.99
5.12278	3810	3856.53
5.14324	3794	3848.66
5.1637	3864	3842.61
5.18417	3830	3837.77
5.20463	3821	3833.66
5.22509	3848	3829.89
5.24555	3787	3826.18
5.26602	3829	3822.31
5.28648	3778	3818.13
5.30694	3898	3813.54
5.3274	3869	3808.47
5.34787	3681	3802.89
5.36833	3860	3796.79
5.38879	3776	3790.19
5.40926	3805	3783.11
5.42972	3815	3775.59
5.45018	3732	3767.67
5.47064	3720	3759.4
5.49111	3688	3750.82
5.51157	3740	3741.99
5.53203	3761	3732.95
5.5525	3700	3723.75
5.57296	3667	3714.44
5.59342	3736	3705.05
5.61388	3802	3695.61
5.63435	3727	3686.17
5.65481	3614	3676.74
5.67527	3769	3667.36
5.69573	3723	3658.05
5.7162	3679	3648.81
5.73666	3651	3639.68
5.75712	3475	3630.65
5.77759	3649	3621.75
5.79805	3601	3612.97
5.81851	3635	3604.33
5.83897	3603	3595.82
5.85944	3489	3587.45
5.8799	3562	3579.22
5.90036	3570	3571.13
5.92083	3609	3563.17
5.94129	3579	3555.36
5.96175	3516	3547.68
5.98221	3504	3540.13
6.00268	3552	3532.71
6.02314	3524	3525.42
6.0436	3453	3518.25
6.06406	3606	3511.21
6.08453	3524	3504.28
6.10499	3490	3497.47
6.12545	3523	3490.77
6.14592	3433	3484.18
6.16638	3433	3477.7
6.18684	3437	3471.32
6.2073	3450	3465.06
6.22777	3497	3458.89
6.24823	3407	3452.83
6.26869	3417	3446.88
6.28916	3465	3441.03
6.30962	3482	3435.29
6.33008	3429	3429.67
6.35054	3498	3424.17
6.37101	3417	3418.79
6.39147	3440	3413.56
6.41193	3483	3408.49
6.43239	3453	3403.59
6.45286	3323	3398.89
6.47332	3413	3394.48
6.49378	3478	3390.19
6.51425	3372	3386.25
6.53471	3407	3382.66
6.55517	3331	3379.46
6.57563	3388	3376.68
6.5961	3353	3374.39
6.61656	3307	3372.65
6.63702	3344	3371.5
6.65749	3425	3371
6.67795	3364	3371.19
6.69841	3269	3372.11
6.71887	3299	3373.79
6.73934	3400	3376.23
6.7598	3464	3379.43
6.78026	3362	3383.35
6.80072	3354	3387.94
6.82119	3406	3393.12
6.84165	3460	3398.78
6.86211	3435	3404.77
6.88258	3355	3410.94
6.90304	3333	3417.11
6.9235	3465	3423.05
6.94396	3512	3428.56
6.96443	3491	3433.4
6.98489	3383	3437.35
7.00535	3405	3440.17
7.02582	3431	3441.67
7.04628	3495	3441.65
7.06674	3423	3439.97
7.0872	3394	3436.49
7.10767	3410	3431.13
7.12813	3453	3423.87
7.14859	3468	3414.71
7.16905	3447	3403.71
7.18952	3439	3390.96
7.20998	3345	3376.6
7.23044	3431	3360.8
7.25091	3222	3343.74
7.27137	3321	3325.66
7.29183	3319	3306.78
7.31229	3319	3287.32
7.33276	3207	3267.49
7.35322	3152	3247.54
7.37368	3180	3227.65
7.39415	3197	3207.97
7.41461	3210	3188.7
7.43507	3131	3169.92
7.45553	3161	3151.76
7.476	3134	3134.25
7.49646	3233	3117.47
7.51692	3234	3101.42
7.53738	3054	3086.11
7.55785	3096	3071.51
7.57831	3099	3057.6
7.59877	3094	3044.34
7.61924	3018	3031.66
7.6397	3010	3019.53
7.66016	3049	3007.89
7.68062	3002	2996.69
7.70109	3042	2985.86
7.72155	3057	2975.38
7.74201	2959	2965.18
7.76248	2934	2955.23
7.78294	2934	2945.5
7.8034	2767	2935.95
7.82386	2928	2926.58
7.84433	2991	2917.34
7.86479	2880	2908.23
7.88525	2870	2899.24
7.90571	2800	2890.36
7.92618	2897	2881.57
7.94664	2869	2872.88
7.9671	2847	2864.28
7.98757	2888	2855.77
8.00803	2895	2847.35
8.02849	2776	2839.03
8.04895	2816	2830.79
8.06942	2793	2822.63
8.08988	2788	2814.58
8.11034	2720	2806.61
8.13081	2824	2798.73
8.15127	2781	2790.95
8.17173	2813	2783.26
8.19219	2738	2775.67
8.21266	2752	2768.16
8.23312	2784	2760.76
8.25358	2719	2753.44
8.27404	2666	2746.22
8.29451	2677	2739.08
8.31497	2807	2732.04
8.33543	2726	2725.08
8.3559	2754	2718.21
8.37636	2705	2711.42
8.39682	2844	2704.72
8.41728	2701	2698.1
8.43775	2649	2691.54
8.45821	2623	2685.07
8.47867	2715	2678.67
8.49914	2684	2672.33
8.5196	2728	2666.07
8.54006	2725	2659.86
8.56052	2639	2653.71
8.58099	2717	2647.62
8.60145	2655	2641.58
8.62191	2644	2635.59
8.64237	2573	2629.65
8.66284	2635	2623.75
8.6833	2548	2617.89
8.70376	2626	2612.06
8.72423	2668	2606.27
8.74469	2727	2600.5
8.76515	2620	2594.77
8.78561	2559	2589.06
8.80608	2571	2583.36
8.82654	2571	2577.69
8.847	2589	2572.04
8.86747	2528	2566.39
8.88793	2526	2560.76
8.90839	2684	2555.14
8.92885	2528	2549.52
8.94932	2572	2543.91
8.96978	2465	2538.31
8.99024	2539	2532.7
9.0107	2549	2527.1
9.03117	2569	2521.49
9.05163	2522	2515.89
9.07209	2455	2510.28
9.09256	2550	2504.67
9.11302	2469	2499.06
9.13348	2484	2493.45
9.15394	2437	2487.84
9.17441	2549	2482.22
9.19487	2406	2476.6
9.21533	2520	2470.97
9.2358	2468	2465.35
9.25626	2466	2459.73
9.27672	2416	2454.11
9.29718	2342	2448.49
9.31765	2403	2442.87
9.33811	2483	2437.26
9.35857	2444	2431.66
9.37903	2394	2426.07
9.3995	2451	2420.48
9.41996	2426	2414.91
9.44042	2410	2409.35
9.46089	2434	2403.81
9.48135	2335	2398.29
9.50181	2414	2392.79
9.52227	2399	2387.32
9.54274	2344	2381.87
9.5632	2393	2376.51
9.58366	2398	2371.41
9.60413	2338	2367.28
9.62459	2337	2365.87
9.64505	2384	2370.02
9.66551	2383	2381.56
9.68598	2427	2397.51
9.70644	2381	2408.8
9.7269	2397	2406.05
9.74736	2383	2387.9
9.76783	2388	2362.2
9.78829	2348	2338.78
9.80875	2314	2322.36
9.82922	2294	2312.18
9.84968	2242	2305.53
9.87014	2279	2300.31
9.8906	2266	2295.56
9.91107	2279	2290.97
9.93153	2233	2286.46
9.95199	2295	2282.03
9.97246	2329	2277.66
9.99292	2309	2273.37
10.0134	2176	2269.15
10.0338	2225	2265.02
10.0543	2176	2260.95
10.0748	2330	2256.95
10.0952	2270	2253.05
10.1157	2279	2249.22
10.1362	2264	2245.46
10.1566	2228	2241.79
10.1771	2318	2238.19
10.1975	2259	2234.69
10.218	2237	2231.24
10.2385	2318	2227.88
10.2589	2240	2224.61
10.2794	2283	2221.4
10.2999	2169	2218.27
10.3203	2213	2215.24
10.3408	2219	2212.26
10.3612	2257	2209.38
10.3817	2283	2206.55
10.4022	2195	2203.8
10.4226	2170	2201.13
10.4431	2237	2198.52
10.4636	2217	2195.98
10.484	2230	2193.52
10.5045	2221	2191.12
10.525	2142	2188.78
10.5454	2240	2186.52
10.5659	2182	2184.3
10.5863	2182	2182.16
10.6068	2147	2180.06
10.6273	2210	2178.02
10.6477	2214	2176.04
10.6682	2192	2174.11
10.6887	2132	2172.23
10.7091	2112	2170.4
10.7296	2151	2168.61
10.75	2094	2166.88
10.7705	2181	2165.18
10.791	2164	2163.52
10.8114	2108	2161.91
10.8319	2179	2160.32
10.8524	2124	2158.77
10.8728	2231	2157.27
10.8933	2204	2155.78
10.9137	2150	2154.34
10.9342	2154	2152.91
10.9547	2163	2151.51
10.9751	2086	2150.15
10.9956	2106	2148.8
11.0161	2165	2147.47
11.0365	2149	2146.18
11.057	2245	2144.9
11.0774	2099	2143.64
11.0979	2127	2142.41
11.1184	2100	2141.19
11.1388	2165	2140
11.1593	2182	2138.83
11.1798	2154	2137.69
11.2002	2051	2136.58
11.2207	2157	2135.5
11.2411	2193	2134.47
11.2616	2095	2133.47
11.2821	2102	2132.53
11.3025	2086	2131.65
11.323	2067	2130.85
11.3435	2085	2130.12
11.3639	2062	2129.51
11.3844	2026	2129.01
11.4048	2117	2128.66
11.4253	2154	2128.47
11.4458	2215	2128.48
11.4662	2131	2128.72
11.4867	2209	2129.21
11.5072	2112	2130.01
11.5276	2092	2131.14
11.5481	2191	2132.67
11.5686	2183	2134.65
11.589	2114	2137.1
11.6095	2130	2140.11
11.6299	2183	2143.72
11.6504	2179	2148.01
11.6709	2209	2153.03
11.6913	2165	2158.82
11.7118	2206	2165.49
11.7323	2167	2173.06
11.7527	2239	2181.55
11.7732	2177	2191.08
11.7936	2196	2201.6
11.8141	2141	2213.24
11.8346	2253	2225.97
11.855	2224	2239.72
11.8755	2293	2254.61
11.896	2267	2270.55
11.9164	2288	2287.41
11.9369	2248	2305.28
11.9573	2319	2323.9
11.9778	2425	2343.36
11.9983	2282	2363.44
12.0187	2421	2383.88
12.0392	2369	2404.73
12.0597	2463	2425.7
12.0801	2394	2446.5
12.1006	2444	2467.11
12.121	2386	2487.14
12.1415	2554	2506.54
12.162	2468	2524.99
12.1824	2568	2542.2
12.2029	2616	2558.1
12.2234	2611	2572.41
12.2438	2613	2584.88
12.2643	2584	2595.45
12.2847	2584	2603.88
12.3052	2666	2610.12
12.3257	2605	2614.03
12.3461	2668	2615.54
12.3666	2573	2614.62
12.3871	2552	2611.27
12.4075	2640	2605.54
12.428	2610	2597.45
12.4485	2627	2587.1
12.4689	2618	2574.69
12.4894	2549	2560.23
12.5098	2477	2544.04
12.5303	2600	2526.14
12.5508	2478	2506.81
12.5712	2479	2486.38
12.5917	2492	2464.85
12.6122	2450	2442.56
12.6326	2397	2419.83
12.6531	2365	2396.66
12.6735	2343	2373.48
12.694	2302	2350.26
12.7145	2333	2327.29
12.7349	2306	2304.86
12.7554	2313	2282.88
12.7759	2296	2261.59
12.7963	2268	2241.2
12.8168	2147	2221.6
12.8372	2228	2203.03
12.8577	2132	2185.38
12.8782	2139	2168.76
12.8986	2086	2153.26
12.9191	2151	2138.73
12.9396	2100	2125.22
12.96	2146	2112.77
12.9805	2246	2101.22
13.0009	2147	2090.64
13.0214	2078	2080.87
13.0419	2101	2071.91
13.0623	2068	2063.74
13.0828	2046	2056.22
13.1033	2041	2049.32
13.1237	2059	2043.03
13.1442	2011	2037.2
13.1646	1961	2031.86
13.1851	2066	2026.89
13.2056	2085	2022.26
13.226	2085	2017.96
13.2465	1977	2013.89
13.267	2026	2010.04
13.2874	2019	2006.4
13.3079	2118	2002.89
13.3284	2056	1999.5
13.3488	1987	1996.24
13.3693	1986	1993.04
13.3897	1991	1989.91
13.4102	2010	1986.83
13.4307	1974	1983.78
13.4511	1874	1980.77
13.4716	1987	1977.76
13.4921	2033	1974.76
13.5125	1950	1971.79
13.533	2009	1968.8
13.5534	1982	1965.83
13.5739	1999	1962.85
13.5944	1939	1959.86
13.6148	1864	1956.89
13.6353	1905	1953.91
13.6558	1901	1950.93
13.6762	1967	1947.96
13.6967	1931	1944.99
13.7171	1922	1942.05
13.7376	1961	1939.1
13.7581	1944	1936.16
13.7785	1937	1933.27
13.799	1944	1930.38
13.8195	1888	1927.52
13.8399	1902	1924.7
13.8604	1895	1921.91
13.8808	1940	1919.17
13.9013	1869	1916.46
13.9218	1962	1913.8
13.9422	1835	1911.21
13.9627	1868	1908.66
13.9832	1946	1906.18
14.0036	1834	1903.77
14.0241	1894	1901.43
14.0445	1853	1899.18
14.065	1908	1897.14
14.0855	1982	1981.23
14.1059	1951	1948.17
14.1264	1966	1967.81
14.1469	1882	1895.51
14.1673	1880	1887.51
14.1878	1911	1885.92
14.2083	1900	1884.45
14.2287	1902	1883.11
14.2492	1866	1881.88
14.2696	1822	1880.79
14.2901	1936	1879.83
14.3106	1922	1879
14.331	1849	1878.32
14.3515	1884	1877.78
14.372	1842	1877.4
14.3924	1849	1877.16
14.4129	1831	1877.09
14.4333	1820	1877.17
14.4538	1926	1877.42
14.4743	1896	1877.83
14.4947	1839	1878.42
14.5152	1916	1879.18
14.5357	1835	1880.11
14.5561	1914	1881.22
14.5766	1942	1882.52
14.597	1906	1883.99
14.6175	1895	1885.65
14.638	1899	1887.51
14.6584	1837	1889.53
14.6789	1989	1891.76
14.6994	1859	1894.18
14.7198	1943	1896.78
14.7403	1984	1899.58
14.7607	1873	1902.56
14.7812	1966	1905.75
14.8017	1878	1909.12
14.8221	1891	1912.68
14.8426	2036	1916.44
14.8631	1779	1920.39
14.8835	1970	1924.52
14.904	1997	1928.85
14.9244	1982	1933.34
14.9449	2045	1938.04
14.9654	1962	1942.92
14.9858	2026	1947.96
15.0063	2017	1953.2
15.0268	1924	1958.62
15.0472	1971	1964.18
15.0677	1885	1969.93
15.0881	1958	1975.95
15.1086	2071	1982.08
15.1291	1984	1988.47
15.1495	1918	1995.02
15.17	2081	2002.03
15.1905	2039	2010.38
15.2109	2042	2039.8
15.2314	2020	2039.73
15.2519	2078	2059.95
15.2723	2012	2041.62
15.2928	2119	2044.31
15.3132	2058	2051.02
15.3337	2172	2058.31
15.3542	2054	2065.83
15.3746	2104	2073.36
15.3951	2035	2081.1
15.4156	2058	2088.99
15.436	2021	2096.92
15.4565	2048	2104.95
15.4769	2083	2113
15.4974	2118	2121.15
15.5179	2043	2129.34
15.5383	2062	2137.53
15.5588	2132	2145.79
15.5793	2150	2154.09
15.5997	2195	2162.36
15.6202	2124	2170.69
15.6406	2206	2178.99
15.6611	2131	2187.34
15.6816	2179	2195.69
15.702	2203	2204
15.7225	2252	2212.34
15.743	2185	2220.68
15.7634	2209	2228.97
15.7839	2163	2237.3
15.8043	2252	2245.58
15.8248	2238	2253.91
15.8453	2320	2262.24
15.8657	2259	2270.54
15.8862	2190	2278.91
15.9067	2208	2287.31
15.9271	2307	2295.73
15.9476	2343	2304.25
15.968	2340	2312.82
15.9885	2294	2321.55
16.009	2346	2330.42
16.0294	2355	2339.42
16.0499	2340	2348.67
16.0704	2312	2358.18
16.0908	2417	2367.92
16.1113	2374	2378.06
16.1318	2384	2388.59
16.1522	2440	2399.51
16.1727	2444	2410.99
16.1931	2386	2422.97
16.2136	2447	2435.65
16.2341	2500	2449.02
16.2545	2507	2463.09
16.275	2526	2478.06
16.2955	2497	2493.93
16.3159	2550	2510.68
16.3364	2626	2528.54
16.3568	2528	2547.39
16.3773	2592	2567.48
16.3978	2578	2588.76
16.4182	2628	2611.15
16.4387	2656	2634.91
16.4592	2619	2659.94
16.4796	2746	2686.11
16.5001	2702	2713.68
16.5205	2698	2742.34
16.541	2729	2772.33
16.5615	2776	2803.46
16.5819	2792	2835.48
16.6024	2897	2868.61
16.6229	2907	2902.56
16.6433	2977	2937.04
16.6638	2964	2972.21
16.6842	3068	3007.55
16.7047	2982	3043.21
16.7252	3107	3078.82
16.7456	3067	3113.95
16.7661	3063	3148.72
16.7866	3183	3182.71
16.807	3170	3215.48
16.8275	3163	3247.11
16.8479	3325	3277.02
16.8684	3200	3305.23
16.8889	3364	3331.35
16.9093	3367	3355
16.9298	3320	3376.2
16.9503	3398	3394.59
16.9707	3399	3409.92
16.9912	3463	3422.15
17.0117	3553	3431.05
17.0321	3490	3436.49
17.0526	3535	3438.42
17.073	3431	3436.76
17.0935	3499	3431.46
17.114	3382	3422.54
17.1344	3425	3410.09
17.1549	3368	3394.07
17.1754	3431	3374.62
17.1958	3466	3352
17.2163	3369	3326.15
17.2367	3309	3297.49
17.2572	3271	3265.95
17.2777	3131	3231.89
17.2981	3220	3195.75
17.3186	3105	3157.41
17.3391	3131	3117.32
17.3595	3072	3075.95
17.38	2929	3033.17
17.4004	3040	2989.66
17.4209	2884	2945.27
17.4414	2910	2900.46
17.4618	2851	2855.71
17.4823	2787	2810.82
17.5028	2722	2766.21
17.5232	2659	2722.31
17.5437	2623	2678.88
17.5641	2626	2636.5
17.5846	2598	2594.9
17.6051	2616	2554.42
17.6255	2475	2515.36
17.646	2436	2477.41
17.6665	2354	2440.83
17.6869	2497	2405.86
17.7074	2405	2372.15
17.7278	2335	2340.08
17.7483	2342	2309.3
17.7688	2346	2279.98
17.7892	2287	2252.22
17.8097	2274	2225.71
17.8302	2201	2200.55
17.8506	2122	2176.79
17.8711	2186	2154.14
17.8916	2141	2132.66
17.912	2181	2112.38
17.9325	2148	2093.03
17.9529	2078	2074.74
17.9734	2031	2057.26
17.9939	2131	2040.6
18.0143	2073	2024.79
18.0348	2012	2009.6
18.0553	2055	1995.05
18.0757	1965	1981.14
18.0962	2031	1967.7
18.1166	1930	1954.79
18.1371	1969	1942.26
18.1576	1858	1930.1
18.178	1988	1918.36
18.1985	1868	1906.86
18.219	1862	1895.65
18.2394	1972	1884.73
18.2599	1914	1873.99
18.2803	1844	1863.5
18.3008	1802	1853.14
18.3213	1828	1842.94
18.3417	1828	1832.93
18.3622	1836	1823.01
18.3827	1725	1813.22
18.4031	1787	1803.59
18.4236	1732	1794.01
18.444	1806	1784.58
18.4645	1725	1775.19
18.485	1768	1765.9
18.5054	1806	1756.73
18.5259	1731	1747.61
18.5464	1703	1738.56
18.5668	1703	1729.63
18.5873	1641	1720.74
18.6077	1662	1711.98
18.6282	1720	1703.24
18.6487	1691	1694.58
18.6691	1685	1686.05
18.6896	1707	1677.54
18.7101	1680	1669.12
18.7305	1613	1660.82
18.751	1676	1652.56
18.7714	1633	1644.43
18.7919	1654	1636.33
18.8124	1641	1628.33
18.8328	1600	1620.44
18.8533	1610	1612.61
18.8738	1572	1604.87
18.8942	1596	1597.26
18.9147	1566	1589.7
18.9352	1539	1582.23
18.9556	1482	1574.9
18.9761	1566	1567.64
18.9965	1558	1560.5
19.017	1593	1553.44
19.0375	1514	1546.48
19.0579	1635	1539.66
19.0784	1570	1532.91
19.0989	1569	1526.27
19.1193	1477	1519.78
19.1398	1477	1513.37
19.1602	1584	1507.11
19.1807	1502	1500.93
19.2012	1442	1494.87
19.2216	1532	1488.97
19.2421	1434	1483.16
19.2626	1469	1477.48
19.283	1537	1471.96
19.3035	1525	1466.54
19.3239	1414	1461.27
19.3444	1371	1456.12
19.3649	1491	1451.11
19.3853	1429	1446.26
19.4058	1475	1441.53
19.4263	1517	1436.95
19.4467	1402	1432.53
19.4672	1432	1428.24
19.4876	1404	1424.13
19.5081	1386	1420.14
19.5286	1484	1416.31
19.549	1468	1412.66
19.5695	1416	1409.15
19.59	1365	1405.8
19.6104	1490	1402.62
19.6309	1393	1399.6
19.6513	1440	1396.75
19.6718	1357	1394.07
19.6923	1475	1391.55
19.7127	1423	1389.21
19.7332	1382	1387.03
19.7537	1379	1385.03
19.7741	1334	1383.2
19.7946	1440	1381.55
19.8151	1375	1380.07
19.8355	1357	1378.78
19.856	1395	1377.65
19.8764	1428	1376.71
19.8969	1387	1375.94
19.9174	1448	1375.35
19.9378	1356	1374.94
19.9583	1382	1374.7
19.9788	1439	1374.64
19.9992	1406	1374.76
20.0197	1361	1375.05
20.0401	1469	1375.52
20.0606	1366	1376.17
20.0811	1359	1376.99
20.1015	1374	1377.97
20.122	1342	1379.14
20.1425	1321	1380.47
20.1629	1312	1381.97
20.1834	1383	1383.65
20.2038	1349	1385.49
20.2243	1373	1387.5
20.2448	1389	1389.69
20.2652	1344	1392.04
20.2857	1360	1394.58
20.3062	1338	1397.3
20.3266	1388	1400.19
20.3471	1334	1403.29
20.3675	1414	1406.57
20.388	1380	1410.07
20.4085	1458	1413.81
20.4289	1389	1417.76
20.4494	1372	1422
20.4699	1407	1426.52
20.4903	1419	1431.32
20.5108	1426	1436.5
20.5312	1469	1442.02
20.5517	1462	1448
20.5722	1471	1454.43
20.5926	1460	1461.35
20.6131	1457	1468.86
20.6336	1491	1477
20.654	1528	1485.78
20.6745	1632	1495.34
20.695	1525	1505.72
20.7154	1488	1516.92
20.7359	1461	1529.11
20.7563	1517	1542.24
20.7768	1587	1556.48
20.7973	1617	1571.83
20.8177	1670	1588.24
20.8382	1597	1605.9
20.8587	1736	1624.75
20.8791	1624	1644.69
20.8996	1656	1665.88
20.92	1671	1688.09
20.9405	1741	1711.46
20.961	1708	1735.81
20.9814	1687	1760.9
21.0019	1716	1786.83
21.0224	1828	1813.32
21.0428	1857	1840.07
21.0633	1806	1867.12
21.0837	1884	1893.97
21.1042	1938	1920.66
21.1247	1899	1946.79
21.1451	2036	1971.97
21.1656	2020	1996.17
21.1861	1943	2019
21.2065	2019	2040.09
21.227	2024	2059.38
21.2474	2095	2076.46
21.2679	2114	2091.28
21.2884	2131	2103.54
21.3088	2122	2113.07
21.3293	2181	2119.81
21.3498	2148	2123.63
21.3702	2151	2124.49
21.3907	2124	2122.39
21.4111	2149	2117.38
21.4316	2150	2109.49
21.4521	2046	2098.84
21.4725	2107	2085.66
21.493	2081	2069.99
21.5135	2027	2052.1
21.5339	2112	2032.31
21.5544	1989	2010.69
21.5749	1936	1987.58
21.5953	1926	1963.36
21.6158	1980	1938.07
21.6362	1886	1912.22
21.6567	1876	1885.8
21.6772	1854	1859.18
21.6976	1767	1832.72
21.7181	1813	1806.36
21.7386	1671	1780.41
21.759	1774	1755.15
21.7795	1747	1730.48
21.7999	1711	1706.75
21.8204	1700	1683.81
21.8409	1666	1661.83
21.8613	1668	1640.97
21.8818	1625	1621.04
21.9023	1560	1602.15
21.9227	1582	1584.36
21.9432	1584	1567.48
21.9636	1626	1551.63
21.9841	1578	1536.62
22.0046	1529	1522.46
22.025	1580	1509.17
22.0455	1466	1496.54
22.066	1500	1484.6
22.0864	1511	1473.32
22.1069	1466	1462.53
22.1273	1493	1452.3
22.1478	1461	1442.45
22.1683	1471	1433
22.1887	1396	1423.95
22.2092	1359	1415.16
22.2297	1370	1406.64
22.2501	1361	1398.41
22.2706	1402	1390.36
22.291	1430	1382.54
22.3115	1327	1374.88
22.332	1381	1367.38
22.3524	1366	1360.08
22.3729	1413	1352.9
22.3934	1298	1345.87
22.4138	1315	1339.03
22.4343	1304	1332.32
22.4547	1414	1325.8
22.4752	1281	1319.41
22.4957	1383	1313.19
22.5161	1298	1307.19
22.5366	1323	1301.34
22.5571	1231	1295.7
22.5775	1293	1290.29
22.598	1308	1285.08
22.6185	1215	1280.1
22.6389	1274	1275.39
22.6594	1282	1270.9
22.6798	1225	1266.71
22.7003	1283	1262.77
22.7208	1265	1259.11
22.7412	1235	1255.77
22.7617	1189	1252.73
22.7822	1271	1250
22.8026	1300	1247.62
22.8231	1346	1245.56
22.8435	1229	1243.86
22.864	1215	1242.52
22.8845	1219	1241.54
22.9049	1212	1240.94
22.9254	1215	1240.74
22.9459	1227	1240.93
22.9663	1183	1241.53
22.9868	1253	1242.56
23.0072	1253	1244.01
23.0277	1299	1245.92
23.0482	1245	1248.29
23.0686	1162	1251.11
23.0891	1278	1254.44
23.1096	1316	1258.29
23.13	1314	1262.63
23.1505	1246	1267.55
23.1709	1282	1273.02
23.1914	1284	1279.11
23.2119	1295	1285.84
23.2323	1313	1293.19
23.2528	1325	1301.27
23.2733	1359	1310.08
23.2937	1304	1319.63
23.3142	1308	1330.03
23.3346	1330	1341.25
23.3551	1379	1353.44
23.3756	1462	1366.58
23.396	1407	1380.68
23.4165	1353	1395.91
23.437	1475	1412.25
23.4574	1416	1429.68
23.4779	1395	1448.41
23.4984	1429	1468.4
23.5188	1485	1489.59
23.5393	1484	1512.21
23.5597	1499	1536.06
23.5802	1557	1561.41
23.6007	1589	1588.13
23.6211	1565	1616.07
23.6416	1647	1645.49
23.6621	1671	1676.22
23.6825	1639	1708.03
23.703	1768	1741.15
23.7234	1771	1775.19
23.7439	1823	1810.34
23.7644	1799	1846.32
23.7848	1871	1882.79
23.8053	2011	1919.94
23.8258	2029	1957.39
23.8462	1977	1994.76
23.8667	2062	2032.19
23.8871	2048	2069.1
23.9076	2055	2105.58
23.9281	2085	2141.23
23.9485	2245	2175.61
23.969	2178	2208.83
23.9895	2238	2240.46
24.0099	2248	2270.12
24.0304	2325	2297.89
24.0508	2427	2323.29
24.0713	2368	2346.37
24.0918	2434	2366.85
24.1122	2404	2384.51
24.1327	2442	2399.4
24.1532	2330	2411.35
24.1736	2386	2420.28
24.1941	2461	2426.26
24.2145	2437	2429.25
24.235	2434	2429.31
24.2555	2473	2426.5
24.2759	2456	2420.97
24.2964	2310	2412.79
24.3169	2371	2402.14
24.3373	2341	2389.26
24.3578	2430	2374.22
24.3783	2325	2357.29
24.3987	2328	2338.78
24.4192	2349	2318.73
24.4396	2292	2297.57
24.4601	2249	2275.3
24.4806	2210	2252.27
24.501	2227	2228.79
24.5215	2137	2204.84
24.542	2109	2180.72
24.5624	2136	2156.73
24.5829	2207	2132.79
24.6033	2076	2109.28
24.6238	2098	2086.08
24.6443	2030	2063.43
24.6647	2040	2041.51
24.6852	2062	2020.18
24.7057	2035	1999.6
24.7261	2078	1979.9
24.7466	1943	1960.9
24.767	1999	1942.79
24.7875	1898	1925.4
24.808	1909	1908.8
24.8284	1986	1893.04
24.8489	1920	1877.92
24.8694	1898	1863.5
24.8898	1893	1849.8
24.9103	1796	1836.63
24.9307	1833	1824.07
24.9512	1867	1811.97
24.9717	1849	1800.32
24.9921	1755	1789.15
25.0126	1785	1778.3
25.0331	1782	1767.79
25.0535	1768	1757.61
25.074	1758	1747.66
25.0944	1733	1737.98
25.1149	1714	1728.46
25.1354	1650	1719.13
25.1558	1704	1710
25.1763	1740	1700.98
25.1968	1690	1692.09
25.2172	1665	1683.38
25.2377	1751	1674.74
25.2582	1627	1666.22
25.2786	1641	1657.86
25.2991	1559	1649.57
25.3195	1663	1641.44
25.34	1577	1633.4
25.3605	1617	1625.48
25.3809	1602	1617.74
25.4014	1603	1610.1
25.4219	1524	1602.6
25.4423	1568	1595.3
25.4628	1616	1588.12
25.4832	1508	1581.15
25.5037	1528	1574.32
25.5242	1544	1567.68
25.5446	1567	1561.26
25.5651	1519	1555
25.5856	1591	1548.95
25.606	1573	1543.14
25.6265	1512	1537.5
25.6469	1467	1532.11
25.6674	1563	1526.9
25.6879	1617	1521.92
25.7083	1502	1517.17
25.7288	1523	1512.62
25.7493	1544	1508.28
25.7697	1553	1504.17
25.7902	1570	1500.26
25.8106	1513	1496.56
25.8311	1444	1493.05
25.8516	1441	1489.73
25.872	1571	1486.61
25.8925	1509	1483.65
25.913	1466	1480.86
25.9334	1463	1478.25
25.9539	1413	1475.77
25.9743	1485	1473.44
25.9948	1494	1471.23
26.0153	1489	1469.13
26.0357	1574	1467.15
26.0562	1431	1465.26
26.0767	1457	1463.45
26.0971	1497	1461.71
26.1176	1466	1460.03
26.138	1436	1458.4
26.1585	1412	1456.8
26.179	1507	1455.23
26.1994	1481	1453.69
26.2199	1486	1452.14
26.2404	1478	1450.6
26.2608	1433	1449.07
26.2813	1416	1447.51
26.3018	1426	1445.95
26.3222	1375	1444.38
26.3427	1440	1442.79
26.3631	1421	1441.2
26.3836	1439	1439.59
26.4041	1447	1437.98
26.4245	1482	1436.39
26.445	1551	1434.8
26.4655	1384	1433.25
26.4859	1393	1431.74
26.5064	1460	1430.28
26.5268	1462	1428.91
26.5473	1431	1427.62
26.5678	1413	1426.44
26.5882	1363	1425.41
26.6087	1393	1424.54
26.6292	1453	1423.84
26.6496	1423	1423.36
26.6701	1435	1423.1
26.6905	1374	1423.1
26.711	1420	1423.37
26.7315	1407	1423.94
26.7519	1429	1424.82
26.7724	1391	1426.03
26.7929	1469	1427.59
26.8133	1458	1429.49
26.8338	1388	1431.77
26.8542	1456	1434.4
26.8747	1444	1437.4
26.8952	1504	1440.75
26.9156	1467	1444.43
26.9361	1439	1448.44
26.9566	1476	1452.76
26.977	1441	1457.32
26.9975	1402	1462.13
27.0179	1411	1467.11
27.0384	1442	1472.26
27.0589	1479	1477.5
27.0793	1518	1482.75
27.0998	1463	1488
27.1203	1446	1493.15
27.1407	1495	1498.13
27.1612	1533	1502.89
27.1817	1538	1507.36
27.2021	1494	1511.44
27.2226	1570	1515.09
27.243	1535	1518.22
27.2635	1504	1520.78
27.284	1583	1522.7
27.3044	1519	1523.92
27.3249	1530	1524.39
27.3454	1581	1524.05
27.3658	1484	1522.88
27.3863	1623	1520.84
27.4067	1500	1517.92
27.4272	1477	1514.07
27.4477	1527	1509.31
27.4681	1453	1503.68
27.4886	1424	1497.12
27.5091	1550	1489.69
27.5295	1514	1481.46
27.55	1438	1472.4
27.5704	1504	1462.65
27.5909	1467	1452.17
27.6114	1414	1441.07
27.6318	1403	1429.48
27.6523	1451	1417.37
27.6728	1395	1404.88
27.6932	1370	1392.15
27.7137	1363	1379.14
27.7341	1383	1366.07
27.7546	1290	1352.9
27.7751	1312	1339.79
27.7955	1320	1326.87
27.816	1339	1314.1
27.8365	1295	1301.62
27.8569	1241	1289.56
27.8774	1284	1277.87
27.8978	1251	1266.72
27.9183	1250	1256.04
27.9388	1258	1245.95
27.9592	1263	1236.5
27.9797	1235	1227.65
28.0002	1290	1219.45
28.0206	1231	1211.96
28.0411	1224	1205.08
28.0616	1183	1198.87
28.082	1173	1193.32
28.1025	1192	1188.37
28.1229	1216	1184.03
28.1434	1144	1180.22
28.1639	1258	1176.93
28.1843	1175	1174.13
28.2048	1241	1171.74
28.2253	1218	1169.72
28.2457	1202	1168.02
28.2662	1106	1166.59
28.2866	1155	1165.36
28.3071	1119	1164.28
28.3276	1166	1163.3
28.348	1145	1162.37
28.3685	1117	1161.42
28.389	1117	1160.41
28.4094	1171	1159.3
28.4299	1158	1158.04
28.4503	1128	1156.6
28.4708	1102	1154.94
28.4913	1184	1153.03
28.5117	1143	1150.86
28.5322	1103	1148.39
28.5527	1168	1145.61
28.5731	1193	1142.54
28.5936	1156	1139.14
28.614	1221	1135.46
28.6345	1193	1131.45
28.655	1085	1127.16
28.6754	1097	1122.62
28.6959	1142	1117.82
28.7164	1117	1112.8
28.7368	1089	1107.62
28.7573	1077	1102.26
28.7777	1098	1096.81
28.7982	1100	1091.26
28.8187	1061	1085.68
28.8391	1085	1080.14
28.8596	1028	1074.63
28.8801	1075	1069.21
28.9005	1056	1063.96
28.921	1035	1058.87
28.9415	1036	1054
28.9619	1022	1049.41
28.9824	1059	1045.09
29.0028	1071	1041.12
29.0233	1073	1037.48
29.0438	1038	1034.22
29.0642	1019	1031.35
29.0847	1049	1028.88
29.1052	1049	1026.8
29.1256	1032	1025.14
29.1461	1021	1023.87
29.1665	1066	1022.97
29.187	1063	1022.43
29.2075	1037	1022.23
29.2279	989	1022.32
29.2484	1030	1022.66
29.2689	990	1023.22
29.2893	1011	1023.95
29.3098	1055	1024.79
29.3302	1015	1025.69
29.3507	1049	1026.59
29.3712	1036	1027.45
29.3916	995	1028.2
29.4121	1031	1028.8
29.4326	1014	1029.2
29.453	1030	1029.37
29.4735	1011	1029.27
29.4939	989	1028.88
29.5144	1021	1028.19
29.5349	984	1027.21
29.5553	1072	1025.96
29.5758	1040	1024.46
29.5963	1068	1022.78
29.6167	984	1020.97
29.6372	1014	1019.11
29.6576	1006	1017.31
29.6781	1053	1015.66
29.6986	1008	1014.26
29.719	1037	1013.25
29.7395	1008	1012.71
29.76	967	1012.74
29.7804	1028	1013.39
29.8009	1012	1014.7
29.8213	1053	1016.61
29.8418	1076	1019
29.8623	1011	1021.64
29.8827	1043	1024.12
29.9032	999	1025.92
29.9237	1037	1026.25
29.9441	981	1024.04
29.9646	959	1017.9
29.9851	1021	1006.02
30.0055	1031	986.243

## Sheet: Fig. 6a
	Experimental value	Fitting results
R/Å	FT	FT
0	0.08352	0.09467
0.03068	0.08115	0.09211
0.06136	0.07428	0.08481
0.09204	0.06368	0.07403
0.12272	0.05088	0.06235
0.1534	0.03901	0.05455
0.18408	0.03411	0.05636
0.21476	0.04061	0.06832
0.24544	0.0538	0.08551
0.27612	0.06787	0.10322
0.3068	0.07971	0.11834
0.33748	0.08754	0.12876
0.36816	0.09028	0.13301
0.39884	0.08734	0.13008
0.42951	0.07865	0.11944
0.46019	0.06476	0.10096
0.49087	0.04753	0.07502
0.52155	0.03307	0.04242
0.55223	0.03678	0.00545
0.58291	0.05885	0.0382
0.61359	0.08641	0.0823
0.64427	0.1138	0.1264
0.67495	0.13801	0.16817
0.70563	0.15678	0.20524
0.73631	0.16814	0.23532
0.76699	0.17048	0.25623
0.79767	0.16261	0.26607
0.82835	0.14411	0.26336
0.85903	0.11611	0.24721
0.88971	0.08496	0.21772
0.92039	0.0756	0.17702
0.95107	0.11646	0.13323
0.98175	0.18915	0.11347
1.01243	0.27792	0.15413
1.04311	0.37695	0.23973
1.07379	0.48283	0.34672
1.10447	0.59266	0.46514
1.13515	0.70368	0.5896
1.16583	0.81313	0.71589
1.1965	0.91832	0.8402
1.22718	1.01667	0.95886
1.25786	1.10575	1.06841
1.28854	1.18339	1.16563
1.31922	1.24766	1.24763
1.3499	1.29697	1.31194
1.38058	1.33008	1.3566
1.41126	1.34612	1.3802
1.44194	1.34461	1.38194
1.47262	1.32546	1.3617
1.5033	1.28898	1.31999
1.53398	1.23588	1.25799
1.56466	1.16722	1.17753
1.59534	1.08449	1.08102
1.62602	0.98957	0.97147
1.6567	0.88478	0.85249
1.68738	0.773	0.72835
1.71806	0.6579	0.60431
1.74874	0.54447	0.48733
1.77942	0.44018	0.3876
1.8101	0.35703	0.32035
1.84078	0.31223	0.3011
1.87146	0.3178	0.32854
1.90214	0.36438	0.3828
1.93282	0.43091	0.44498
1.9635	0.50141	0.50424
1.99418	0.56676	0.55517
2.02485	0.62187	0.59525
2.05553	0.66385	0.62351
2.08621	0.69112	0.63989
2.11689	0.70305	0.64484
2.14757	0.69975	0.63916
2.17825	0.68193	0.62379
2.20893	0.65093	0.59973
2.23961	0.60858	0.56793
2.27029	0.55721	0.52931
2.30097	0.49966	0.4847
2.33165	0.43926	0.43489
2.36233	0.37996	0.38066
2.39301	0.32642	0.32283
2.42369	0.28386	0.2623
2.45437	0.25708	0.20015
2.48505	0.24802	0.1376
2.51573	0.25383	0.0763
2.54641	0.26831	0.02171
2.57709	0.28527	0.04445
2.60777	0.30024	0.09396
2.63845	0.31058	0.13812
2.66913	0.31504	0.17477
2.69981	0.31336	0.20277
2.73049	0.30598	0.22135
2.76117	0.2938	0.23013
2.79184	0.27807	0.22912
2.82252	0.26027	0.21875
2.8532	0.24201	0.19988
2.88388	0.22494	0.17378
2.91456	0.21059	0.14223
2.94524	0.20028	0.10771
2.97592	0.19486	0.07444
3.0066	0.19456	0.05235
3.03728	0.19898	0.05718
3.06796	0.20728	0.08125
3.09864	0.21836	0.10837
3.12932	0.23109	0.1321
3.16	0.24436	0.14992
3.19068	0.25712	0.16062
3.22136	0.2684	0.16374
3.25204	0.2773	0.15936
3.28272	0.28303	0.14808
3.3134	0.28498	0.13099
3.34408	0.28277	0.10979
3.37476	0.27629	0.08706
3.40544	0.26576	0.06717
3.43612	0.25183	0.05746
3.4668	0.23557	0.06323
3.49748	0.21856	0.07917
3.52816	0.20285	0.09738
3.55884	0.19077	0.11345
3.58952	0.18436	0.1252
3.62019	0.18464	0.13157
3.65087	0.19105	0.13215
3.68155	0.20173	0.12708
3.71223	0.21436	0.11695
3.74291	0.22688	0.1028
3.77359	0.23779	0.08625
3.80427	0.2463	0.06975
3.83495	0.25229	0.05716
3.86563	0.25624	0.05322
3.89631	0.25919	0.05914
3.92699	0.26252	0.07054
3.95767	0.2677	0.08269
3.98835	0.27592	0.09276
4.01903	0.28776	0.0993
4.04971	0.30303	0.10164
4.08039	0.32084	0.09964
4.11107	0.33986	0.0936
4.14175	0.35859	0.08422
4.17243	0.37561	0.07266
4.20311	0.38976	0.06065
4.23379	0.4002	0.05079
4.26447	0.4065	0.0463
4.29515	0.40864	0.04877
4.32583	0.40698	0.05613
4.35651	0.4023	0.06496
4.38719	0.39565	0.07283
4.41786	0.38827	0.07836
4.44854	0.38147	0.08087
4.47922	0.37634	0.08016
4.5099	0.37362	0.07644
4.54058	0.37352	0.07024
4.57126	0.37568	0.06249
4.60194	0.37929	0.05457
4.63262	0.38325	0.04831
4.6633	0.38639	0.04566
4.69398	0.38766	0.0474
4.72466	0.38623	0.05243
4.75534	0.38157	0.05875
4.78602	0.37344	0.06466
4.8167	0.36195	0.06908
4.84738	0.34746	0.07145
4.87806	0.33062	0.07157
4.90874	0.31223	0.06959
4.93942	0.29329	0.06592
4.9701	0.27484	0.06127
5.00078	0.25792	0.05659
5.03146	0.24346	0.05299
5.06214	0.23216	0.05139
5.09282	0.22436	0.05216
5.1235	0.22	0.05486
5.15418	0.21868	0.05856
5.18486	0.21974	0.06226
5.21553	0.22244	0.06522
5.24621	0.22603	0.06695
5.27689	0.22989	0.06727
5.30757	0.23349	0.06622
5.33825	0.23641	0.06408
5.36893	0.23829	0.06126
5.39961	0.23886	0.05835
5.43029	0.2379	0.05592
5.46097	0.23526	0.05446
5.49165	0.23086	0.0542
5.52233	0.22472	0.055
5.55301	0.21694	0.05649
5.58369	0.20776	0.05816
5.61437	0.19751	0.05955
5.64505	0.18664	0.06036
5.67573	0.17571	0.0604
5.70641	0.16531	0.05968
5.73709	0.15603	0.05834
5.76777	0.14834	0.0566
5.79845	0.14254	0.05477
5.82913	0.13867	0.05314
5.85981	0.13648	0.05194
5.89049	0.13557	0.0513
5.92117	0.13543	0.05116
5.95185	0.13564	0.05139
5.98253	0.13588	0.05176
6.0132	0.13601	0.05206
6.04388	0.13606	0.05214
6.07456	0.13617	0.05192
6.10524	0.13658	0.05139
6.13592	0.13748	0.05061
6.1666	0.13903	0.04968
6.19728	0.14123	0.04871
6.22796	0.14394	0.04781
6.25864	0.14688	0.04702
6.28932	0.1497	0.04638
6.32	0.15202	0.04585
6.35068	0.15348	0.04539
6.38136	0.15378	0.04495
6.41204	0.15272	0.04452
6.44272	0.15019	0.04408
6.4734	0.1462	0.04367
6.50408	0.14083	0.04332
6.53476	0.13426	0.04307
6.56544	0.12673	0.04292
6.59612	0.11851	0.04287
6.6268	0.10988	0.04287
6.65748	0.10113	0.04285
6.68816	0.09248	0.04275
6.71884	0.08411	0.04251
6.74952	0.07609	0.04212
6.7802	0.06845	0.0416
6.81087	0.06114	0.04103
6.84155	0.05407	0.0405
6.87223	0.0472	0.0401
6.90291	0.0405	0.03991
6.93359	0.03408	0.03996
6.96427	0.02823	0.04022
6.99495	0.02352	0.0406
7.02563	0.02078	0.04099
7.05631	0.02068	0.04127
7.08699	0.0229	0.04133
7.11767	0.02638	0.04112
7.14835	0.03013	0.04064
7.17903	0.03351	0.03995
7.20971	0.03614	0.03915
7.24039	0.03782	0.0384
7.27107	0.03846	0.03782
7.30175	0.03807	0.03753
7.33243	0.03679	0.03758
7.36311	0.03483	0.03791
7.39379	0.03249	0.03843
7.42447	0.03018	0.03899
7.45515	0.02832	0.03944
7.48583	0.02732	0.03966
7.51651	0.02734	0.03959
7.54719	0.02826	0.0392
7.57787	0.02972	0.03856
7.60854	0.03129	0.03775
7.63922	0.03259	0.03691
7.6699	0.03336	0.03619
7.70058	0.03342	0.03569
7.73126	0.03274	0.03548
7.76194	0.03135	0.03554
7.79262	0.02938	0.0358
7.8233	0.02705	0.03614
7.85398	0.02466	0.03642
7.88466	0.02256	0.03652
7.91534	0.02111	0.03639
7.94602	0.0205	0.036
7.9767	0.0207	0.03537
8.00738	0.02143	0.03458
8.03806	0.02232	0.03373
8.06874	0.02302	0.03293
8.09942	0.02329	0.03228
8.1301	0.02299	0.03184
8.16078	0.02208	0.0316
8.19146	0.02061	0.03151
8.22214	0.01873	0.03149
8.25282	0.01665	0.03143
8.2835	0.01471	0.03126
8.31418	0.0133	0.03092
8.34486	0.01276	0.0304
8.37554	0.01316	0.02971
8.40621	0.01421	0.02892
8.43689	0.01551	0.02813
8.46757	0.01672	0.02742
8.49825	0.01762	0.02687
8.52893	0.01814	0.02654
8.55961	0.01832	0.02641
8.59029	0.01828	0.02645
8.62097	0.01824	0.02659
8.65165	0.01847	0.02673
8.68233	0.01918	0.02681
8.71301	0.02046	0.02678
8.74369	0.02222	0.02661
8.77437	0.02427	0.02632
8.80505	0.02635	0.02593
8.83573	0.02823	0.02549
8.86641	0.02969	0.02505
8.89709	0.03059	0.02466
8.92777	0.03081	0.02433
8.95845	0.03032	0.02409
8.98913	0.02914	0.02391
9.01981	0.02735	0.02377
9.05049	0.02513	0.02364
9.08117	0.02278	0.02351
9.11185	0.0207	0.02335
9.14253	0.01945	0.02317
9.17321	0.01951	0.02298
9.20388	0.02101	0.0228
9.23456	0.02366	0.02264
9.26524	0.02699	0.02252
9.29592	0.03054	0.02243
9.3266	0.03399	0.02239
9.35728	0.03708	0.02236
9.38796	0.03964	0.02235
9.41864	0.04156	0.02232
9.44932	0.04276	0.02227
9.48	0.0432	0.02219
9.51068	0.04287	0.02209
9.54136	0.04176	0.02197
9.57204	0.03993	0.02184
9.60272	0.03741	0.02169
9.6334	0.03429	0.02153
9.66408	0.03065	0.02135
9.69476	0.02662	0.02113
9.72544	0.02233	0.02088
9.75612	0.01803	0.02059
9.7868	0.01406	0.02025
9.81748	0.01112	0.01987
9.84816	0.01022	0.01948
9.87884	0.01173	0.01908
9.90952	0.01469	0.01872
9.9402	0.01811	0.01839
9.97088	0.02147	0.01813

## Sheet: Fig. 6b
UOF-TFP			UO2(NO3)2·6H2O
-10.6	0	0.000851495	-10.95	0	0.00349
-10.6	0.04717	0.00436	-10.95	0.04566	0.00929
-10.6	0.09434	0.00917	-10.95	0.09132	0.00832
-10.6	0.14151	0.01238	-10.95	0.13699	0.00276
-10.6	0.18868	0.01246	-10.95	0.18265	0.00588
-10.6	0.23585	0.01005	-10.95	0.22831	0.01267
-10.6	0.28302	0.00844	-10.95	0.27397	0.01606
-10.6	0.33019	0.01021	-10.95	0.31964	0.01528
-10.6	0.37736	0.01247	-10.95	0.3653	0.01134
-10.6	0.42453	0.01294	-10.95	0.41096	0.00672
-10.6	0.4717	0.01173	-10.95	0.45662	0.00528
-10.6	0.51887	0.01025	-10.95	0.50228	0.00697
-10.6	0.56604	0.00977	-10.95	0.54795	0.00815
-10.6	0.61321	0.01016	-10.95	0.59361	0.00839
-10.6	0.66038	0.01058	-10.95	0.63927	0.00837
-10.6	0.70755	0.01064	-10.95	0.68493	0.00852
-10.6	0.75472	0.01038	-10.95	0.73059	0.00869
-10.6	0.80189	0.00988	-10.95	0.77626	0.00854
-10.6	0.84906	0.00911	-10.95	0.82192	0.00795
-10.6	0.89623	0.00805	-10.95	0.86758	0.00698
-10.6	0.9434	0.00677	-10.95	0.91324	0.00579
-10.6	0.99057	0.00541	-10.95	0.9589	0.00454
-10.6	1.03774	0.00412	-10.95	1.00457	0.00338
-10.6	1.08491	0.00303	-10.95	1.05023	0.00239
-10.6	1.13207	0.00218	-10.95	1.09589	0.00159
-10.6	1.17925	0.00156	-10.95	1.14155	0.001
-10.6	1.22642	0.00113	-10.95	1.18721	0.000593295
-10.6	1.27359	0.000834578	-10.95	1.23288	0.000328504
-10.6	1.32075	0.000618548	-10.95	1.27854	0.000172093
-10.6	1.36793	0.000455903	-10.95	1.3242	9.27765e-05
-10.6	1.41509	0.000331071	-10.95	1.36986	6.22551e-05
-10.6	1.46226	0.000235697	-10.95	1.41552	5.13164e-05
-10.6	1.50943	0.000164239	-10.95	1.46119	4.32209e-05
-10.6	1.5566	0.000112067	-10.95	1.50685	3.47097e-05
-10.6	1.60377	7.49875e-05	-10.95	1.55251	2.64752e-05
-10.6	1.65094	4.92964e-05	-10.95	1.59817	1.93435e-05
-10.6	1.69811	3.1898e-05	-10.95	1.64384	1.36535e-05
-10.6	1.74528	2.03492e-05	-10.95	1.6895	9.37375e-06
-10.6	1.79245	1.28152e-05	-10.95	1.73516	6.29151e-06
-10.6	1.83962	7.97427e-06	-10.95	1.78082	4.14351e-06
-10.6	1.88679	4.90535e-06	-10.95	1.82648	2.68452e-06
-10.6	1.93396	2.98375e-06	-10.95	1.87215	1.71389e-06
-10.6	1.98113	1.79463e-06	-10.95	1.91781	1.07937e-06
-10.6	2.0283	1.06725e-06	-10.95	1.96347	6.70947e-07
-10.6	2.07547	6.27444e-07	-10.95	2.00913	4.11796e-07
-10.6	2.12264	3.64636e-07	-10.95	2.05479	2.49591e-07
-10.6	2.16981	2.09461e-07	-10.95	2.10046	1.49411e-07
-10.6	2.21698	1.18941e-07	-10.95	2.14612	8.83469e-08
-10.6	2.26415	6.67754e-08	-10.95	2.19178	5.16079e-08
-10.6	2.31132	3.70745e-08	-10.95	2.23744	2.97873e-08
-10.6	2.35849	2.03645e-08	-10.95	2.2831	1.69912e-08
-10.6	2.40566	1.10717e-08	-10.95	2.32877	9.58076e-09
-10.6	2.45283	5.96132e-09	-10.95	2.37443	5.34158e-09
-10.6	2.5	3.18069e-09	-10.95	2.42009	2.94545e-09
-10.6	2.54717	1.68281e-09	-10.95	2.46575	1.60683e-09
-10.6	2.59434	8.83412e-10	-10.95	2.51142	8.67448e-10
-10.6	2.64151	4.60441e-10	-10.95	2.55708	4.63545e-10
-10.6	2.68868	2.38398e-10	-10.95	2.60274	2.4526e-10
-10.6	2.73585	1.22669e-10	-10.95	2.6484	1.28514e-10
-10.6	2.78302	6.27488e-11	-10.95	2.69406	6.67045e-11
-10.6	2.83019	3.19137e-11	-10.95	2.73973	3.43021e-11
-10.6	2.87736	1.61381e-11	-10.95	2.78539	1.74789e-11
-10.6	2.92453	8.11286e-12	-10.95	2.83105	8.82653e-12
-10.6	2.9717	4.0536e-12	-10.95	2.87671	4.41761e-12
-10.6	3.01887	2.01241e-12	-10.95	2.92237	2.19147e-12
-10.6	3.06604	9.92304e-13	-10.95	2.96804	1.07758e-12
-10.6	3.11321	4.85802e-13	-10.95	3.0137	5.25218e-13
-10.6	3.16038	2.36046e-13	-10.95	3.05936	2.53748e-13
-10.6	3.20755	1.13791e-13	-10.95	3.10502	1.21516e-13
-10.6	3.25472	5.44065e-14	-10.95	3.15069	5.76785e-14
-10.6	3.30189	2.57931e-14	-10.95	3.19635	2.71352e-14
-10.6	3.34906	1.21217e-14	-10.95	3.24201	1.26523e-14
-10.6	3.39623	5.64597e-15	-10.95	3.28767	5.84663e-15
-10.6	3.4434	2.6059e-15	-10.95	3.33333	2.67743e-15
-10.6	3.49057	1.19168e-15	-10.95	3.379	1.21503e-15
-10.6	3.53774	5.39876e-16	-10.95	3.42466	5.46378e-16
-10.6	3.58491	2.42285e-16	-10.95	3.47032	2.43454e-16
-10.6	3.63207	1.07702e-16	-10.95	3.51598	1.07484e-16
-10.6	3.67924	4.742e-17	-10.95	3.56164	4.70164e-17
-10.6	3.72641	2.06788e-17	-10.95	3.60731	2.03763e-17
-10.6	3.77359	8.93099e-18	-10.95	3.65297	8.74894e-18
-10.6	3.82076	3.82011e-18	-10.95	3.69863	3.72157e-18
-10.6	3.86793	1.61825e-18	-10.95	3.74429	1.56829e-18
-10.6	3.91509	6.78899e-19	-10.95	3.78995	6.54704e-19
-10.6	3.96226	2.82066e-19	-10.95	3.83562	2.70752e-19
-10.6	4.00943	1.1606e-19	-10.95	3.88128	1.10917e-19
-10.6	4.0566	4.72928e-20	-10.95	3.92694	4.50103e-20
-10.6	4.10377	1.90849e-20	-10.95	3.9726	1.80929e-20
-10.6	4.15094	7.62726e-21	-10.95	4.01827	7.20411e-21
-10.6	4.19811	3.01876e-21	-10.95	4.06393	2.84131e-21
-10.6	4.24528	1.18323e-21	-10.95	4.10959	1.10999e-21
-10.6	4.29245	4.59297e-22	-10.95	4.15525	4.2951e-22
-10.6	4.33962	1.76562e-22	-10.95	4.20091	1.64617e-22
-10.6	4.38679	6.72174e-23	-10.95	4.24658	6.24913e-23
-10.6	4.43396	2.53422e-23	-10.95	4.29224	2.34964e-23
-10.6	4.48113	9.46206e-24	-10.95	4.3379	8.75014e-24
-10.6	4.5283	3.49867e-24	-10.95	4.38356	3.22742e-24
-10.6	4.57547	1.28114e-24	-10.95	4.42922	1.17901e-24
-10.6	4.62264	4.64581e-25	-10.95	4.47489	4.26576e-25
-10.6	4.66981	1.66839e-25	-10.95	4.52055	1.52858e-25
-10.6	4.71698	5.9334e-26	-10.95	4.56621	5.42487e-26
-10.6	4.76415	2.08966e-26	-10.95	4.61187	1.90675e-26
-10.6	4.81132	7.28809e-27	-10.95	4.65753	6.63744e-27
-10.6	4.85849	2.51718e-27	-10.95	4.7032	2.28825e-27
-10.6	4.90566	8.60942e-28	-10.95	4.74886	7.81266e-28
-10.6	4.95283	2.91603e-28	-10.95	4.79452	2.64171e-28
-10.6	5	9.78062e-29	-10.95	4.84018	8.84621e-29
-10.6	5.04717	3.24859e-29	-10.95	4.88584	2.93368e-29
-10.6	5.09434	1.0685e-29	-10.95	4.93151	9.63496e-30
-10.6	5.14151	3.4802e-30	-10.95	4.97717	3.13375e-30
-10.6	5.18868	1.12249e-30	-10.95	5.02283	1.00938e-30
-10.6	5.23585	3.58515e-31	-10.95	5.06849	3.2197e-31
-10.6	5.28302	1.1339e-31	-10.95	5.11416	1.01706e-31
-10.6	5.33019	3.55131e-32	-10.95	5.15982	3.18162e-32
-10.6	5.37736	1.10139e-32	-10.95	5.20548	9.85629e-33
-10.6	5.42453	3.3825e-33	-10.95	5.25114	3.02373e-33
-10.6	5.4717	1.02866e-33	-10.95	5.2968	9.18614e-34
-10.6	5.51887	3.09773e-34	-10.95	5.34247	2.76365e-34
-10.6	5.56604	9.23746e-35	-10.95	5.38813	8.23362e-35
-10.6	5.61321	2.72771e-35	-10.95	5.43379	2.42915e-35
-10.6	5.66038	7.97586e-36	-10.95	5.47945	7.09697e-36
-10.6	5.70755	2.30936e-36	-10.95	5.52511	2.05326e-36
-10.6	5.75472	6.62123e-37	-10.95	5.57078	5.88255e-37
-10.6	5.80189	1.87983e-37	-10.95	5.61644	1.66893e-37
-10.6	5.84906	5.28482e-38	-10.95	5.6621	4.68874e-38
-10.6	5.89623	1.4712e-38	-10.95	5.70776	1.30444e-38
-10.6	5.9434	4.05551e-39	-10.95	5.75343	3.59364e-39
-10.6	5.99057	1.107e-39	-10.95	5.79909	9.80372e-40
-10.6	6.03774	2.99213e-40	-10.95	5.84475	2.64844e-40
-10.6	6.08491	8.00831e-41	-10.95	5.89041	7.08485e-41
-10.6	6.13208	2.12241e-41	-10.95	5.93607	1.87677e-41
-10.6	6.17924	5.56987e-42	-10.95	5.98173	4.92302e-42
-10.6	6.22642	1.4474e-42	-10.95	6.0274	1.27876e-42
-10.6	6.27358	3.72441e-43	-10.95	6.07306	3.28916e-43
-10.6	6.32076	9.48969e-44	-10.95	6.11872	8.37754e-44
-10.6	6.36792	2.39427e-44	-10.95	6.16438	2.11292e-44
-10.6	6.41509	5.9816e-45	-10.95	6.21005	5.27695e-45
-10.6	6.46226	1.47975e-45	-10.95	6.25571	1.30501e-45
-10.6	6.50943	3.62477e-46	-10.95	6.30137	3.1958e-46
-10.6	6.5566	8.7922e-47	-10.95	6.34703	7.74954e-47
-10.6	6.60377	2.11172e-47	-10.95	6.39269	1.86081e-47
-10.6	6.65094	5.02226e-48	-10.95	6.43836	4.42441e-48
-10.6	6.69811	1.18272e-48	-10.95	6.48402	1.04169e-48
-10.6	6.74528	2.75796e-49	-10.95	6.52968	2.42855e-49
-10.6	6.79245	6.36816e-50	-10.95	6.57534	5.60639e-50
-10.6	6.83962	1.456e-50	-10.95	6.62101	1.28158e-50
-10.6	6.88679	3.2963e-51	-10.95	6.66667	2.90088e-51
-10.6	6.93396	7.38945e-52	-10.95	6.71233	6.50188e-52
-10.6	6.98113	1.64028e-52	-10.95	6.75799	1.44302e-52
-10.6	7.0283	3.60528e-53	-10.95	6.80365	3.17121e-53
-10.6	7.07547	7.84656e-54	-10.95	6.84931	6.90082e-54
-10.6	7.12264	1.69097e-54	-10.95	6.89498	1.48695e-54
-10.6	7.16981	3.60837e-55	-10.95	6.94064	3.17257e-55
-10.6	7.21698	7.62432e-56	-10.95	6.9863	6.70263e-56
-10.6	7.26415	1.59517e-56	-10.95	7.03196	1.40216e-56
-10.6	7.31132	3.30466e-57	-10.95	7.07763	2.90447e-57
-10.6	7.35849	6.77894e-58	-10.95	7.12329	5.95735e-58
-10.6	7.40566	1.37693e-58	-10.95	7.16895	1.20991e-58
-10.6	7.45283	2.76931e-59	-10.95	7.21461	2.43316e-59
-10.6	7.5	5.51501e-60	-10.95	7.26027	4.8451e-60
-10.6	7.54717	1.08751e-60	-10.95	7.30594	9.55316e-61
-10.6	7.59434	2.12339e-61	-10.95	7.3516	1.86511e-61
-10.6	7.64151	4.10522e-62	-10.95	7.39726	3.60557e-62
-10.6	7.68868	7.85877e-63	-10.95	7.44292	6.90169e-63
-10.6	7.73585	1.48964e-63	-10.95	7.48858	1.30812e-63
-10.6	7.78302	2.79587e-64	-10.95	7.53425	2.45499e-64
-10.6	7.83019	5.1959e-65	-10.95	7.57991	4.56205e-65
-10.6	7.87736	9.5612e-66	-10.95	7.62557	8.39421e-66
-10.6	7.92453	1.74209e-66	-10.95	7.67123	1.52935e-66
-10.6	7.9717	3.14292e-67	-10.95	7.7169	2.75894e-67
-10.6	8.01887	5.61439e-68	-10.95	7.76256	4.92815e-68
-10.6	8.06604	9.93061e-69	-10.95	7.80822	8.71628e-69
-10.6	8.11321	1.73922e-69	-10.95	7.85388	1.52645e-69
-10.6	8.16038	3.01602e-70	-10.95	7.89954	2.64692e-70
-10.6	8.20755	5.17866e-71	-10.95	7.9452	4.54466e-71
-10.6	8.25472	8.80444e-72	-10.95	7.99087	7.72618e-72
-10.6	8.30189	1.48214e-72	-10.95	8.03653	1.30056e-72
-10.6	8.34906	2.47044e-73	-10.95	8.08219	2.1677e-73
-10.6	8.39623	4.07718e-74	-10.95	8.12785	3.57739e-74
-10.6	8.4434	6.66261e-75	-10.95	8.17352	5.84569e-75
-10.6	8.49057	1.07802e-75	-10.95	8.21918	9.4581e-76
-10.6	8.53774	1.72706e-76	-10.95	8.26484	1.5152e-76
-10.6	8.58491	2.73958e-77	-10.95	8.3105	2.40346e-77
-10.6	8.63208	4.30285e-78	-10.95	8.35616	3.77484e-78
-10.6	8.67924	6.6915e-79	-10.95	8.40183	5.87027e-79
-10.6	8.72641	1.03035e-79	-10.95	8.44749	9.03886e-80
-10.6	8.77359	1.57087e-80	-10.95	8.49315	1.37805e-80
-10.6	8.82076	2.37131e-81	-10.95	8.53881	2.08022e-81
-10.6	8.86792	3.54429e-82	-10.95	8.58447	3.10919e-82
-10.6	8.91509	5.24518e-83	-10.95	8.63014	4.60129e-83
-10.6	8.96226	7.68568e-84	-10.95	8.6758	6.74224e-84
-10.6	9.00943	1.11505e-84	-10.95	8.72146	9.78182e-85
-10.6	9.0566	1.60175e-85	-10.95	8.76712	1.40516e-85
-10.6	9.10377	2.27816e-86	-10.95	8.81278	1.99859e-86
-10.6	9.15094	3.20819e-87	-10.95	8.85845	2.81455e-87
-10.6	9.19811	4.47324e-88	-10.95	8.90411	3.9245e-88
-10.6	9.24528	6.17548e-89	-10.95	8.94977	5.4181e-89
-10.6	9.29245	8.4412e-90	-10.95	8.99543	7.40623e-90
-10.6	9.33962	1.14241e-90	-10.95	9.0411	1.00238e-90
-10.6	9.38679	1.53081e-91	-10.95	9.08676	1.34325e-91
-10.6	9.43396	2.03098e-92	-10.95	9.13242	1.78223e-92
-10.6	9.48113	2.66791e-93	-10.95	9.17808	2.34128e-93
-10.6	9.5283	3.46991e-94	-10.95	9.22374	3.04529e-94
-10.6	9.57547	4.46832e-95	-10.95	9.26941	3.9218e-95
-10.6	9.62264	5.69705e-96	-10.95	9.31507	5.00062e-96
-10.6	9.66981	7.19175e-97	-10.95	9.36073	6.31312e-97
-10.6	9.71698	8.9887e-98	-10.95	9.40639	7.89122e-98
-10.6	9.76415	1.11234e-98	-10.95	9.45205	9.76616e-99
-10.6	9.81132	1.36286e-99	-10.95	9.49772	1.19669e-99
-10.6	9.85849	1.65326e-100	-10.95	9.54338	1.45184e-100
-10.6	9.90566	0.1	-10.95	9.58904	0.1
-10.6	9.95283	_x0002_ 0.2	-10.95	9.6347	_x0002_ 0.2
-10.6	10	_x0003_ 0.2	-10.95	9.68037	_x0003_ 0.2
-10.55	0	0.000851495	-10.95	9.72603	_x0004_ 0.2
-10.55	0.04717	0.00436	-10.95	9.77169	_x0005_ 0.3
-10.55	0.09434	0.00918	-10.95	9.81735	_x0006_ 0.3
-10.55	0.14151	0.01239	-10.95	9.86301	_x0007_ 0.4
-10.55	0.18868	0.01247	-10.95	9.90868	_x0008_ 0.4
-10.55	0.23585	0.01006	-10.95	9.95434
-10.55	0.28302	0.00845	-10.95	10
-10.55	0.33019	0.01023	0.5
-10.55	0.37736	0.01251	-10.9	0	0.00349
-10.55	0.42453	0.01299	-10.9	0.04566	0.0093
-10.55	0.4717	0.01179	-10.9	0.09132	0.00833
-10.55	0.51887	0.0103	-10.9	0.13699	0.00276
-10.55	0.56604	0.00983	-10.9	0.18265	0.00589
-10.55	0.61321	0.01024	-10.9	0.22831	0.01269
-10.55	0.66038	0.01068	-10.9	0.27397	0.0161
-10.55	0.70755	0.01076	-10.9	0.31964	0.01533
-10.55	0.75472	0.01052	-10.9	0.3653	0.01138
-10.55	0.80189	0.01003	-10.9	0.41096	0.00674
-10.55	0.84906	0.00927	-10.9	0.45662	0.0053
-10.55	0.89623	0.00821	-10.9	0.50228	0.00701
-10.55	0.9434	0.00692	-10.9	0.54795	0.00821
-10.55	0.99057	0.00554	-10.9	0.59361	0.00845
-10.55	1.03774	0.00423	-10.9	0.63927	0.00845
-10.55	1.08491	0.00312	-10.9	0.68493	0.00862
-10.55	1.13207	0.00224	-10.9	0.73059	0.0088
-10.55	1.17925	0.00161	-10.9	0.77626	0.00867
-10.55	1.22642	0.00117	-10.9	0.82192	0.00809
-10.55	1.27359	0.000865517	-10.9	0.86758	0.00712
-10.55	1.32075	0.000643334	-10.9	0.91324	0.00592
-10.55	1.36793	0.000475697	-10.9	0.9589	0.00466
-10.55	1.41509	0.000346613	-10.9	1.00457	0.00348
-10.55	1.46226	0.000247612	-10.9	1.05023	0.00246
-10.55	1.50943	0.000173139	-10.9	1.09589	0.00165
-10.55	1.5566	0.00011855	-10.9	1.14155	0.00104
-10.55	1.60377	7.96011e-05	-10.9	1.18721	0.000616232
-10.55	1.65094	5.25124e-05	-10.9	1.23288	0.000341819
-10.55	1.69811	3.40992e-05	-10.9	1.27854	0.000179
-10.55	1.74528	2.18316e-05	-10.9	1.3242	9.60425e-05
-10.55	1.79245	1.37992e-05	-10.9	1.36986	6.42451e-05
-10.55	1.83962	8.61877e-06	-10.9	1.41552	5.32273e-05
-10.55	1.88679	5.32226e-06	-10.9	1.46119	4.51288e-05
-10.55	1.93396	3.25016e-06	-10.9	1.50685	3.64455e-05
-10.55	1.98113	1.96282e-06	-10.9	1.55251	2.79316e-05
-10.55	2.0283	1.17214e-06	-10.9	1.59817	2.04945e-05
-10.55	2.07547	6.92057e-07	-10.9	1.64384	1.45234e-05
-10.55	2.12264	4.0394e-07	-10.9	1.6895	1.00093e-05
-10.55	2.16981	2.33071e-07	-10.9	1.73516	6.74344e-06
-10.55	2.21698	1.32946e-07	-10.9	1.78082	4.45794e-06
-10.55	2.26415	7.49801e-08	-10.9	1.82648	2.89927e-06
-10.55	2.31132	4.18232e-08	-10.9	1.87215	1.85819e-06
-10.55	2.35849	2.30807e-08	-10.9	1.91781	1.1749e-06
-10.55	2.40566	1.2608e-08	-10.9	1.96347	7.33307e-07
-10.55	2.45283	6.82097e-09	-10.9	2.00913	4.51945e-07
-10.55	2.5	3.65693e-09	-10.9	2.05479	2.75092e-07
-10.55	2.54717	1.94419e-09	-10.9	2.10046	1.65393e-07
-10.55	2.59434	1.02565e-09	-10.9	2.14612	9.82309e-08
-10.55	2.64151	5.37235e-10	-10.9	2.19178	5.76409e-08
-10.55	2.68868	2.79561e-10	-10.9	2.23744	3.34224e-08
-10.55	2.73585	1.44587e-10	-10.9	2.2831	1.91539e-08
-10.55	2.78302	7.43463e-11	-10.9	2.32877	1.08515e-08
-10.55	2.83019	3.80135e-11	-10.9	2.37443	6.07919e-09
-10.55	2.87736	1.93273e-11	-10.9	2.42009	3.36858e-09
-10.55	2.92453	9.77031e-12	-10.9	2.46575	1.84678e-09
-10.55	2.9717	4.90963e-12	-10.9	2.51142	1.002e-09
-10.55	3.01887	2.45164e-12	-10.9	2.55708	5.38184e-10
-10.55	3.06604	1.21612e-12	-10.9	2.60274	2.86227e-10
-10.55	3.11321	5.99017e-13	-10.9	2.6484	1.50769e-10
-10.55	3.16038	2.92876e-13	-10.9	2.69406	7.86737e-11
-10.55	3.20755	1.42087e-13	-10.9	2.73973	4.06765e-11
-10.55	3.25472	6.83768e-14	-10.9	2.78539	2.08412e-11
-10.55	3.30189	3.26306e-14	-10.9	2.83105	1.05833e-11
-10.55	3.34906	1.54381e-14	-10.9	2.87671	5.32693e-12
-10.55	3.39623	7.23979e-15	-10.9	2.92237	2.65781e-12
-10.55	3.4434	3.3647e-15	-10.9	2.96804	1.31456e-12
-10.55	3.49057	1.5495e-15	-10.9	3.0137	6.44539e-13
-10.55	3.53774	7.06995e-16	-10.9	3.05936	3.13281e-13
-10.55	3.58491	3.19578e-16	-10.9	3.10502	1.50948e-13
-10.55	3.63207	1.43102e-16	-10.9	3.15069	7.20964e-14
-10.55	3.67924	6.34741e-17	-10.9	3.19635	3.41334e-14
-10.55	3.72641	2.78877e-17	-10.9	3.24201	1.60179e-14
-10.55	3.77359	1.21361e-17	-10.9	3.28767	7.45026e-15
-10.55	3.82076	5.23103e-18	-10.9	3.33333	3.43444e-15
-10.55	3.86793	2.23321e-18	-10.9	3.379	1.56906e-15
-10.55	3.91509	9.44281e-19	-10.9	3.42466	7.10396e-16
-10.55	3.96226	3.95457e-19	-10.9	3.47032	3.18729e-16
-10.55	4.00943	1.64029e-19	-10.9	3.51598	1.41704e-16
-10.55	4.0566	6.73854e-20	-10.9	3.56164	6.24265e-17
-10.55	4.10377	2.74178e-20	-10.9	3.60731	2.72498e-17
-10.55	4.15094	1.1049e-20	-10.9	3.65297	1.17857e-17
-10.55	4.19811	4.40994e-21	-10.9	3.69863	5.05038e-18
-10.55	4.24528	1.74327e-21	-10.9	3.74429	2.1442e-18
-10.55	4.29245	6.82528e-22	-10.9	3.78995	9.0191e-19
-10.55	4.33962	2.64664e-22	-10.9	3.83562	3.75846e-19
-10.55	4.38679	1.01646e-22	-10.9	3.88128	1.55166e-19
-10.55	4.43396	3.8664e-23	-10.9	3.92694	6.34617e-20
-10.55	4.48113	1.4566e-23	-10.9	3.9726	2.57128e-20
-10.55	4.5283	5.4349e-24	-10.9	4.01827	1.03205e-20
-10.55	4.57547	2.00843e-24	-10.9	4.06393	4.10356e-21
-10.55	4.62264	7.35085e-25	-10.9	4.10959	1.6163e-21
-10.55	4.66981	2.66458e-25	-10.9	4.15525	6.3063e-22
-10.55	4.71698	9.566e-26	-10.9	4.20091	2.43734e-22
-10.55	4.76415	3.40126e-26	-10.9	4.24658	9.33128e-23
-10.55	4.81132	1.19772e-26	-10.9	4.29224	3.53869e-23
-10.55	4.85849	4.17707e-27	-10.9	4.3379	1.32928e-23
-10.55	4.90566	1.44275e-27	-10.9	4.38356	4.946e-24
-10.55	4.95283	4.93524e-28	-10.9	4.42922	1.82287e-24
-10.55	5	1.67195e-28	-10.9	4.47489	6.65447e-25
-10.55	5.04717	5.6096e-29	-10.9	4.52055	2.40615e-25
-10.55	5.09434	1.86395e-29	-10.9	4.56621	8.61751e-26
-10.55	5.14151	6.13375e-30	-10.9	4.61187	3.05692e-26
-10.55	5.18868	1.99897e-30	-10.9	4.65753	1.07406e-26
-10.55	5.23585	6.45171e-31	-10.9	4.7032	3.73772e-27
-10.55	5.28302	2.06219e-31	-10.9	4.74886	1.28831e-27
-10.55	5.33019	6.52779e-32	-10.9	4.79452	4.39806e-28
-10.55	5.37736	2.04638e-32	-10.9	4.84018	1.48706e-28
-10.55	5.42453	6.35312e-33	-10.9	4.88584	4.9799e-29
-10.55	5.4717	1.9533e-33	-10.9	4.93151	1.6517e-29
-10.55	5.51887	5.94741e-34	-10.9	4.97717	5.42576e-30
-10.55	5.56604	1.79335e-34	-10.9	5.02283	1.76524e-30
-10.55	5.61321	5.35524e-35	-10.9	5.06849	5.688e-31
-10.55	5.66038	1.58368e-35	-10.9	5.11416	1.8152e-31
-10.55	5.70755	4.63801e-36	-10.9	5.15982	5.73716e-32
-10.55	5.75472	1.34515e-36	-10.9	5.20548	1.79587e-32
-10.55	5.80189	3.8635e-37	-10.9	5.25114	5.56744e-33
-10.55	5.84906	1.09892e-37	-10.9	5.2968	1.70937e-33
-10.55	5.89623	3.09542e-38	-10.9	5.34247	5.19777e-34
-10.55	5.9434	8.63467e-39	-10.9	5.38813	1.56529e-34
-10.55	5.99057	2.38529e-39	-10.9	5.43379	4.6684e-35
-10.55	6.03774	6.52541e-40	-10.9	5.47945	1.37891e-35
-10.55	6.08491	1.76784e-40	-10.9	5.52511	4.03361e-36
-10.55	6.13208	4.74294e-41	-10.9	5.57078	1.16854e-36
-10.55	6.17924	1.26014e-41	-10.9	5.61644	3.3526e-37
-10.55	6.22642	3.31557e-42	-10.9	5.6621	9.52596e-38
-10.55	6.27358	8.63903e-43	-10.9	5.70776	2.68053e-38
-10.55	6.32076	2.22914e-43	-10.9	5.75343	7.46997e-39
-10.55	6.36792	5.69609e-44	-10.9	5.79909	2.06158e-39
-10.55	6.41509	1.44139e-44	-10.9	5.84475	5.6346e-40
-10.55	6.46226	3.61202e-45	-10.9	5.89041	1.52513e-40
-10.55	6.50943	8.96364e-46	-10.9	5.93607	4.08819e-41
-10.55	6.5566	2.20284e-46	-10.9	5.98173	1.08526e-41
-10.55	6.60377	5.36098e-47	-10.9	6.0274	2.85309e-42
-10.55	6.65094	1.29202e-47	-10.9	6.07306	7.428e-43
-10.55	6.69811	3.08358e-48	-10.9	6.11872	1.91516e-43
-10.55	6.74528	7.28793e-49	-10.9	6.16438	4.89002e-44
-10.55	6.79245	1.70575e-49	-10.9	6.21005	1.23649e-44
-10.55	6.83962	3.95354e-50	-10.9	6.25571	3.0963e-45
-10.55	6.88679	9.0744e-51	-10.9	6.30137	7.67833e-46
-10.55	6.93396	2.06258e-51	-10.9	6.34703	1.88565e-46
-10.55	6.98113	4.6426e-52	-10.9	6.39269	4.58589e-47
-10.55	7.0283	1.03484e-52	-10.9	6.43836	1.10447e-47
-10.55	7.07547	2.28424e-53	-10.9	6.48402	2.63424e-48
-10.55	7.12264	4.99307e-54	-10.9	6.52968	6.22186e-49
-10.55	7.16981	1.08082e-54	-10.9	6.57534	1.4553e-49
-10.55	7.21698	2.31682e-55	-10.9	6.62101	3.37092e-50
-10.55	7.26415	4.91802e-56	-10.9	6.66667	7.73229e-51
-10.55	7.31132	1.03382e-56	-10.9	6.71233	1.75643e-51
-10.55	7.35849	2.15204e-57	-10.9	6.75799	3.95109e-52
-10.55	7.40566	4.43622e-58	-10.9	6.80365	8.80165e-53
-10.55	7.45283	9.05586e-59	-10.9	6.84931	1.94165e-53
-10.55	7.5	1.83062e-59	-10.9	6.89498	4.2417e-54
-10.55	7.54717	3.66456e-60	-10.9	6.94064	9.17627e-55
-10.55	7.59434	7.26433e-61	-10.9	6.9863	1.96585e-55
-10.55	7.64151	1.42601e-61	-10.9	7.03196	4.17055e-56
-10.55	7.68868	2.77203e-62	-10.9	7.07763	8.7618e-57
-10.55	7.73585	5.33611e-63	-10.9	7.12329	1.82284e-57
-10.55	7.78302	1.01719e-63	-10.9	7.16895	3.75543e-58
-10.55	7.83019	1.92011e-64	-10.9	7.21461	7.66169e-59
-10.55	7.87736	3.58921e-65	-10.9	7.26027	1.5479e-59
-10.55	7.92453	6.64385e-66	-10.9	7.30594	3.09682e-60
-10.55	7.9717	1.21783e-66	-10.9	7.3516	6.13536e-61
-10.55	8.01887	2.21056e-67	-10.9	7.39726	1.20369e-61
-10.55	8.06604	3.97338e-68	-10.9	7.44292	2.33853e-62
-10.55	8.11321	7.07236e-69	-10.9	7.48858	4.49905e-63
-10.55	8.16038	1.24656e-69	-10.9	7.53425	8.57133e-64
-10.55	8.20755	2.17573e-70	-10.9	7.57991	1.61705e-64
-10.55	8.25472	3.76044e-71	-10.9	7.62557	3.02098e-65
-10.55	8.30189	6.43597e-72	-10.9	7.67123	5.58881e-66
-10.55	8.34906	1.09077e-72	-10.9	7.7169	1.02385e-66
-10.55	8.39623	1.83058e-73	-10.9	7.76256	1.85739e-67
-10.55	8.4434	3.04219e-74	-10.9	7.80822	3.33666e-68
-10.55	8.49057	5.00638e-75	-10.9	7.85388	5.93562e-69
-10.55	8.53774	8.15828e-76	-10.9	7.89954	1.0456e-69
-10.55	8.58491	1.31647e-76	-10.9	7.9452	1.82392e-70
-10.55	8.63208	2.10359e-77	-10.9	7.99087	3.15058e-71
-10.55	8.67924	3.32848e-78	-10.9	8.03653	5.38911e-72
-10.55	8.72641	5.21514e-79	-10.9	8.08219	9.12819e-73
-10.55	8.77359	8.09136e-80	-10.9	8.12785	1.53106e-73
-10.55	8.82076	1.24311e-80	-10.9	8.17352	2.54297e-74
-10.55	8.86792	1.89118e-81	-10.9	8.21918	4.18243e-75
-10.55	8.91509	2.84897e-82	-10.9	8.26484	6.81167e-76
-10.55	8.96226	4.24985e-83	-10.9	8.3105	1.09854e-76
-10.55	9.00943	6.27755e-84	-10.9	8.35616	1.75436e-77
-10.55	9.0566	9.18198e-85	-10.9	8.40183	2.77431e-78
-10.55	9.10377	1.32988e-85	-10.9	8.44749	4.34437e-79
-10.55	9.15094	1.90729e-86	-10.9	8.49315	6.73649e-80
-10.55	9.19811	2.70862e-87	-10.9	8.53881	1.03437e-80
-10.55	9.24528	3.80896e-88	-10.9	8.58447	1.57272e-81
-10.55	9.29245	5.30385e-89	-10.9	8.63014	2.36787e-82
-10.55	9.33962	7.3131e-90	-10.9	8.6758	3.53019e-83
-10.55	9.38679	9.98472e-91	-10.9	8.72146	5.21157e-84
-10.55	9.43396	1.34988e-91	-10.9	8.76712	7.61851e-85
-10.55	9.48113	1.80707e-92	-10.9	8.81278	1.10281e-85
-10.55	9.5283	2.3954e-93	-10.9	8.85845	1.58075e-86
-10.55	9.57547	3.14414e-94	-10.9	8.90411	2.24363e-87
-10.55	9.62264	4.08646e-95	-10.9	8.94977	3.15332e-88
-10.55	9.66981	5.2591e-96	-10.9	8.99543	4.38845e-89
-10.55	9.71698	6.70186e-97	-10.9	9.0411	6.04756e-90
-10.55	9.76415	8.45662e-98	-10.9	9.08676	8.25231e-91
-10.55	9.81132	1.05661e-98	-10.9	9.13242	1.11505e-91
-10.55	9.85849	1.30723e-99	-10.9	9.17808	1.49189e-92
-10.55	9.90566	1.60141e-100	-10.9	9.22374	1.97654e-93
-10.55	9.95283	_x0004_ 0.1	-10.9	9.26941	2.59295e-94
-10.55	10	_x0005_ 0.2	-10.9	9.31507	3.36825e-95
-10.5	0	0.000851495	-10.9	9.36073	4.33247e-96
-10.5	0.04717	0.00436	-10.9	9.40639	5.51807e-97
-10.5	0.09434	0.00918	-10.9	9.45205	6.95918e-98
-10.5	0.14151	0.01239	-10.9	9.49772	8.69056e-99
-10.5	0.18868	0.01248	-10.9	9.54338	1.07462e-99
-10.5	0.23585	0.01007	-10.9	9.58904	1.31577e-100
-10.5	0.28302	0.00845	-10.9	9.6347	_x000B_ 0.1
-10.5	0.33019	0.01025	-10.9	9.68037	_x000C_ 0.1
-10.5	0.37736	0.01255	-10.9	9.72603
-10.5	0.42453	0.01305	0.2
-10.5	0.4717	0.01185	-10.9	9.77169	_x000E_ 0.2
-10.5	0.51887	0.01036	-10.9	9.81735	_x000F_ 0.3
-10.5	0.56604	0.00989	-10.9	9.86301	_x0010_ 0.3
-10.5	0.61321	0.01032	-10.9	9.90868	_x0011_ 0.4
-10.5	0.66038	0.01078	-10.9	9.95434	_x0012_ 0.4
-10.5	0.70755	0.01088	-10.9	10	_x0013_ 0.5
-10.5	0.75472	0.01065	-10.85	0	0.00349
-10.5	0.80189	0.01018	-10.85	0.04566	0.0093
-10.5	0.84906	0.00943	-10.85	0.09132	0.00833
-10.5	0.89623	0.00837	-10.85	0.13699	0.00276
-10.5	0.9434	0.00707	-10.85	0.18265	0.0059
-10.5	0.99057	0.00568	-10.85	0.22831	0.01271
-10.5	1.03774	0.00434	-10.85	0.27397	0.01614
-10.5	1.08491	0.0032	-10.85	0.31964	0.01538
-10.5	1.13207	0.00231	-10.85	0.3653	0.01143
-10.5	1.17925	0.00166	-10.85	0.41096	0.00676
-10.5	1.22642	0.00121	-10.85	0.45662	0.00531
-10.5	1.27359	0.000897445	-10.85	0.50228	0.00704
-10.5	1.32075	0.000668987	-10.85	0.54795	0.00826
-10.5	1.36793	0.000496251	-10.85	0.59361	0.00852
-10.5	1.41509	0.000362809	-10.85	0.63927	0.00852
-10.5	1.46226	0.000260073	-10.85	0.68493	0.00871
-10.5	1.50943	0.000182481	-10.85	0.73059	0.00891
-10.5	1.5566	0.000125378	-10.85	0.77626	0.0088
-10.5	1.60377	8.44778e-05	-10.85	0.82192	0.00823
-10.5	1.65094	5.59237e-05	-10.85	0.86758	0.00726
-10.5	1.69811	3.64422e-05	-10.85	0.91324	0.00605
-10.5	1.74528	2.34151e-05	-10.85	0.9589	0.00477
-10.5	1.79245	1.48541e-05	-10.85	1.00457	0.00357
-10.5	1.83962	9.31233e-06	-10.85	1.05023	0.00253
-10.5	1.88679	5.77261e-06	-10.85	1.09589	0.0017
-10.5	1.93396	3.53908e-06	-10.85	1.14155	0.00108
-10.5	1.98113	2.14596e-06	-10.85	1.18721	0.000639999
-10.5	2.0283	1.28683e-06	-10.85	1.23288	0.000355653
-10.5	2.07547	7.63003e-07	-10.85	1.27854	0.000186182
-10.5	2.12264	4.47286e-07	-10.85	1.3242	9.94129e-05
-10.5	2.16981	2.59223e-07	-10.85	1.36986	6.62697e-05
-10.5	2.21698	1.48529e-07	-10.85	1.41552	5.51868e-05
-10.5	2.26415	8.41516e-08	-10.85	1.46119	4.71062e-05
-10.5	2.31132	4.71561e-08	-10.85	1.50685	3.82579e-05
-10.5	2.35849	2.61455e-08	-10.85	1.55251	2.94606e-05
-10.5	2.40566	1.43496e-08	-10.85	1.59817	2.17084e-05
-10.5	2.45283	7.80015e-09	-10.85	1.64384	1.54448e-05
-10.5	2.5	4.20199e-09	-10.85	1.6895	1.06849e-05
-10.5	2.54717	2.2448e-09	-10.85	1.73516	7.22574e-06
-10.5	2.59434	1.19003e-09	-10.85	1.78082	4.79475e-06
-10.5	2.64151	6.26422e-10	-10.85	1.82648	3.13019e-06
-10.5	2.68868	3.27606e-10	-10.85	1.87215	2.01396e-06
-10.5	2.73585	1.70299e-10	-10.85	1.91781	1.27844e-06
-10.5	2.78302	8.80215e-11	-10.85	1.96347	8.01159e-07
-10.5	2.83019	4.52439e-11	-10.85	2.00913	4.95811e-07
-10.5	2.87736	2.3128e-11	-10.85	2.05479	3.03073e-07
-10.5	2.92453	1.17564e-11	-10.85	2.10046	1.83005e-07
-10.5	2.9717	5.94121e-12	-10.85	2.14612	1.09171e-07
-10.5	3.01887	2.98401e-12	-10.85	2.19178	6.43489e-08
-10.5	3.06604	1.48901e-12	-10.85	2.23744	3.74828e-08
-10.5	3.11321	7.37896e-13	-10.85	2.2831	2.15808e-08
-10.5	3.16038	3.6302e-13	-10.85	2.32877	1.22842e-08
-10.5	3.20755	1.77234e-13	-10.85	2.37443	6.91486e-09
-10.5	3.25472	8.58422e-14	-10.85	2.42009	3.8503e-09
-10.5	3.30189	4.12349e-14	-10.85	2.46575	2.1213e-09
-10.5	3.34906	1.96395e-14	-10.85	2.51142	1.15672e-09
-10.5	3.39623	9.27269e-15	-10.85	2.55708	6.24443e-10
-10.5	3.4434	4.33924e-15	-10.85	2.60274	3.33817e-10
-10.5	3.49057	2.01229e-15	-10.85	2.6484	1.76758e-10
-10.5	3.53774	9.24674e-16	-10.85	2.69406	9.27252e-11
-10.5	3.58491	4.20984e-16	-10.85	2.73973	4.82002e-11
-10.5	3.63207	1.89885e-16	-10.85	2.78539	2.48314e-11
-10.5	3.67924	8.48474e-17	-10.85	2.83105	1.26797e-11
-10.5	3.72641	3.75571e-17	-10.85	2.87671	6.41822e-12
-10.5	3.77359	1.64678e-17	-10.85	2.92237	3.2207e-12
-10.5	3.82076	7.15257e-18	-10.85	2.96804	1.60226e-12
-10.5	3.86793	3.07724e-18	-10.85	3.0137	7.90261e-13
-10.5	3.91509	1.31138e-18	-10.85	3.05936	3.86424e-13
-10.5	3.96226	5.53558e-19	-10.85	3.10502	1.8733e-13
-10.5	4.00943	2.31452e-19	-10.85	3.15069	9.00299e-14
-10.5	4.0566	9.58562e-20	-10.85	3.19635	4.28931e-14
-10.5	4.10377	3.93226e-20	-10.85	3.24201	2.02576e-14
-10.5	4.15094	1.59781e-20	-10.85	3.28767	9.48357e-15
-10.5	4.19811	6.43089e-21	-10.85	3.33333	4.40064e-15
-10.5	4.24528	2.56376e-21	-10.85	3.379	2.02395e-15
-10.5	4.29245	1.01239e-21	-10.85	3.42466	9.22576e-16
-10.5	4.33962	3.95982e-22	-10.85	3.47032	4.16778e-16
-10.5	4.38679	1.53414e-22	-10.85	3.51598	1.86591e-16
-10.5	4.43396	5.88728e-23	-10.85	3.56164	8.27829e-17
-10.5	4.48113	2.23781e-23	-10.85	3.60731	3.63949e-17
-10.5	4.5283	8.42537e-24	-10.85	3.65297	1.58553e-17
-10.5	4.57547	3.14203e-24	-10.85	3.69863	6.84433e-18
-10.5	4.62264	1.16061e-24	-10.85	3.74429	2.9275e-18
-10.5	4.66981	4.24633e-25	-10.85	3.78995	1.24068e-18
-10.5	4.71698	1.53883e-25	-10.85	3.83562	5.2097e-19
-10.5	4.76415	5.52355e-26	-10.85	3.88128	2.16742e-19
-10.5	4.81132	1.96377e-26	-10.85	3.92694	8.93397e-20
-10.5	4.85849	6.91523e-27	-10.85	3.9726	3.64844e-20
-10.5	4.90566	2.41193e-27	-10.85	4.01827	1.47613e-20
-10.5	4.95283	8.33223e-28	-10.85	4.06393	5.91681e-21
-10.5	5	2.85099e-28	-10.85	4.10959	2.34959e-21
-10.5	5.04717	9.66195e-29	-10.85	4.15525	9.24335e-22
-10.5	5.09434	3.24315e-29	-10.85	4.20091	3.60242e-22
-10.5	5.14151	1.0782e-29	-10.85	4.24658	1.39086e-22
-10.5	5.18868	3.55029e-30	-10.85	4.29224	5.31969e-23
-10.5	5.23585	1.15786e-30	-10.85	4.3379	2.01558e-23
-10.5	5.28302	3.74e-31	-10.85	4.38356	7.56523e-24
-10.5	5.33019	1.1965e-31	-10.85	4.42922	2.81283e-24
-10.5	5.37736	3.79119e-32	-10.85	4.47489	1.03601e-24
-10.5	5.42453	1.18977e-32	-10.85	4.52055	3.77984e-25
-10.5	5.4717	3.698e-33	-10.85	4.56621	1.36607e-25
-10.5	5.51887	1.13839e-33	-10.85	4.61187	4.89051e-26
-10.5	5.56604	3.47084e-34	-10.85	4.65753	1.73427e-26
-10.5	5.61321	1.04808e-34	-10.85	4.7032	6.09191e-27
-10.5	5.66038	3.13452e-35	-10.85	4.74886	2.11965e-27
-10.5	5.70755	9.28457e-36	-10.85	4.79452	7.30538e-28
-10.5	5.75472	2.72375e-36	-10.85	4.84018	2.49395e-28
-10.5	5.80189	7.91381e-37	-10.85	4.88584	8.43324e-29
-10.5	5.84906	2.27728e-37	-10.85	4.93151	2.82463e-29
-10.5	5.89623	6.49024e-38	-10.85	4.97717	9.37098e-30
-10.5	5.9434	1.83196e-38	-10.85	5.02283	3.07937e-30
-10.5	5.99057	5.12132e-39	-10.85	5.06849	1.00229e-30
-10.5	6.03774	1.41794e-39	-10.85	5.11416	3.23124e-31
-10.5	6.08491	3.88815e-40	-10.85	5.15982	1.0318e-31
-10.5	6.13208	1.05594e-40	-10.85	5.20548	3.26334e-32
-10.5	6.17924	2.84014e-41	-10.85	5.25114	1.02229e-32
-10.5	6.22642	7.56574e-42	-10.85	5.2968	3.17195e-33
-10.5	6.27358	1.99604e-42	-10.85	5.34247	9.74801e-34
-10.5	6.32076	5.21548e-43	-10.85	5.38813	2.96717e-34
-10.5	6.36792	1.34967e-43	-10.85	5.43379	8.94548e-35
-10.5	6.41509	3.45911e-44	-10.85	5.47945	2.67115e-35
-10.5	6.46226	8.78025e-45	-10.85	5.52511	7.89993e-36
-10.5	6.50943	2.20727e-45	-10.85	5.57078	2.31408e-36
-10.5	6.5566	5.4955e-46	-10.85	5.61644	6.71371e-37
-10.5	6.60377	1.35507e-46	-10.85	5.6621	1.92918e-37
-10.5	6.65094	3.3092e-47	-10.85	5.70776	5.49047e-38
-10.5	6.69811	8.00361e-48	-10.85	5.75343	1.54764e-38
-10.5	6.74528	1.91713e-48	-10.85	5.79909	4.32069e-39
-10.5	6.79245	4.54798e-49	-10.85	5.84475	1.1947e-39
-10.5	6.83962	1.06853e-49	-10.85	5.89041	3.27177e-40
-10.5	6.88679	2.48632e-50	-10.85	5.93607	8.87415e-41
-10.5	6.93396	5.72964e-51	-10.85	5.98173	2.38391e-41
-10.5	6.98113	1.30767e-51	-10.85	6.0274	6.34261e-42
-10.5	7.0283	2.95575e-52	-10.85	6.07306	1.67133e-42
-10.5	7.07547	6.61662e-53	-10.85	6.11872	4.36186e-43
-10.5	7.12264	1.46691e-53	-10.85	6.16438	1.12744e-43
-10.5	7.16981	3.22084e-54	-10.85	6.21005	2.88623e-44
-10.5	7.21698	7.00376e-55	-10.85	6.25571	7.31775e-45
-10.5	7.26415	1.50831e-55	-10.85	6.30137	1.83753e-45
-10.5	7.31132	3.21696e-56	-10.85	6.34703	4.56986e-46
-10.5	7.35849	6.79512e-57	-10.85	6.39269	1.12559e-46
-10.5	7.40566	1.42149e-57	-10.85	6.43836	2.74576e-47
-10.5	7.45283	2.94499e-58	-10.85	6.48402	6.63364e-48
-10.5	7.5	6.04252e-59	-10.85	6.52968	1.58726e-48
-10.5	7.54717	1.22785e-59	-10.85	6.57534	3.7614e-49
-10.5	7.59434	2.47097e-60	-10.85	6.62101	8.82784e-50
-10.5	7.64151	4.92469e-61	-10.85	6.66667	2.05193e-50
-10.5	7.68868	9.72038e-62	-10.85	6.71233	4.72361e-51
-10.5	7.73585	1.90011e-62	-10.85	6.75799	1.07693e-51
-10.5	7.78302	3.67843e-63	-10.85	6.80365	2.43164e-52
-10.5	7.83019	7.05241e-64	-10.85	6.84931	5.43768e-53
-10.5	7.87736	1.33906e-64	-10.85	6.89498	1.20428e-53
-10.5	7.92453	2.51798e-65	-10.85	6.94064	2.64141e-54
-10.5	7.9717	4.68912e-66	-10.85	6.9863	5.7378e-55
-10.5	8.01887	8.64803e-67	-10.85	7.03196	1.23438e-55
-10.5	8.06604	1.57953e-67	-10.85	7.07763	2.62998e-56
-10.5	8.11321	2.85711e-68	-10.85	7.12329	5.54943e-57
-10.5	8.16038	5.1181e-69	-10.85	7.16895	1.15968e-57
-10.5	8.20755	9.07977e-70	-10.85	7.21461	2.40008e-58
-10.5	8.25472	1.59524e-70	-10.85	7.26027	4.9193e-59
-10.5	8.30189	2.7756e-71	-10.85	7.30594	9.9856e-60
-10.5	8.34906	4.78268e-72	-10.85	7.3516	2.00741e-60
-10.5	8.39623	8.16145e-73	-10.85	7.39726	3.9966e-61
-10.5	8.4434	1.37925e-73	-10.85	7.44292	7.88015e-62
-10.5	8.49057	2.30834e-74	-10.85	7.48858	1.53875e-62
-10.5	8.53774	3.82591e-75	-10.85	7.53425	2.97571e-63
-10.5	8.58491	6.27983e-76	-10.85	7.57991	5.69903e-64
-10.5	8.63208	1.0208e-76	-10.85	7.62557	1.08093e-64
-10.5	8.67924	1.64326e-77	-10.85	7.67123	2.03041e-65
-10.5	8.72641	2.61969e-78	-10.85	7.7169	3.77707e-66
-10.5	8.77359	4.1359e-79	-10.85	7.76256	6.95844e-67
-10.5	8.82076	6.46642e-80	-10.85	7.80822	1.26956e-67
-10.5	8.86792	1.00122e-80	-10.85	7.85388	2.29392e-68
-10.5	8.91509	1.53523e-81	-10.85	7.89954	4.10476e-69
-10.5	8.96226	2.33123e-82	-10.85	7.9452	7.2741e-70
-10.5	9.00943	3.50566e-83	-10.85	7.99087	1.27659e-70
-10.5	9.0566	5.22067e-84	-10.85	8.03653	2.21875e-71
-10.5	9.10377	7.69931e-85	-10.85	8.08219	3.81895e-72
-10.5	9.15094	1.12447e-85	-10.85	8.12785	6.50968e-73
-10.5	9.19811	1.62633e-86	-10.85	8.17352	1.09889e-73
-10.5	9.24528	2.32938e-87	-10.85	8.21918	1.83708e-74
-10.5	9.29245	3.30399e-88	-10.85	8.26484	3.04144e-75
-10.5	9.33962	4.64091e-89	-10.85	8.3105	4.98664e-76
-10.5	9.38679	6.45554e-90	-10.85	8.35616	8.0968e-77
-10.5	9.43396	8.89255e-91	-10.85	8.40183	1.30195e-77
-10.5	9.48113	1.21307e-91	-10.85	8.44749	2.07324e-78
-10.5	9.5283	1.63872e-92	-10.85	8.49315	3.2695e-79
-10.5	9.57547	2.19224e-93	-10.85	8.53881	5.10605e-80
-10.5	9.62264	2.90424e-94	-10.85	8.58447	7.89699e-81
-10.5	9.66981	3.81011e-95	-10.85	8.63014	1.20951e-81
-10.5	9.71698	4.94997e-96	-10.85	8.6758	1.83456e-82
-10.5	9.76415	6.36834e-97	-10.85	8.72146	2.75565e-83
-10.5	9.81132	8.1135e-98	-10.85	8.76712	4.09907e-84
-10.5	9.85849	1.02364e-98	-10.85	8.81278	6.03832e-85
-10.5	9.90566	1.27892e-99	-10.85	8.85845	8.80879e-86
-10.5	9.95283	1.58233e-100	-10.85	8.90411	1.27258e-86
-10.5	10	_x0006_ 0.1	-10.85	8.94977	1.82062e-87
-10.45	0	0.000851495	-10.85	8.99543	2.57941e-88
-10.45	0.04717	0.00436	-10.85	9.0411	3.61898e-89
-10.45	0.09434	0.00918	-10.85	9.08676	5.02827e-90
-10.45	0.14151	0.0124	-10.85	9.13242	6.91854e-91
-10.45	0.18868	0.01249	-10.85	9.17808	9.42701e-92
-10.45	0.23585	0.01009	-10.85	9.22374	1.27203e-92
-10.45	0.28302	0.00846	-10.85	9.26941	1.69973e-93
-10.45	0.33019	0.01027	-10.85	9.31507	2.24919e-94
-10.45	0.37736	0.0126	-10.85	9.36073	2.94735e-95
-10.45	0.42453	0.01311	-10.85	9.40639	3.8247e-96
-10.45	0.4717	0.01191	-10.85	9.45205	4.91498e-97
-10.45	0.51887	0.01041	-10.85	9.49772	6.25467e-98
-10.45	0.56604	0.00995	-10.85	9.54338	7.88215e-99
-10.45	0.61321	0.0104	-10.85	9.58904	9.83653e-100
-10.45	0.66038	0.01089	-10.85	9.6347	1.21561e-100
-10.45	0.70755	0.011	-10.85	9.68037	_x0014_ 0.1
-10.45	0.75472	0.01079	-10.85	9.72603	_x0015_ 0.1
-10.45	0.80189	0.01033	-10.85	9.77169	_x0016_ 0.2
-10.45	0.84906	0.00959	-10.85	9.81735	_x0017_ 0.2
-10.45	0.89623	0.00853	-10.85	9.86301	_x0018_ 0.3
-10.45	0.9434	0.00723	-10.85	9.90868	_x0019_ 0.3
-10.45	0.99057	0.00581	-10.85	9.95434	_x001A_ 0.4
-10.45	1.03774	0.00446	-10.85	10	_x001B_ 0.4
-10.45	1.08491	0.0033	-10.8	0	0.00349
-10.45	1.13207	0.00238	-10.8	0.04566	0.0093
-10.45	1.17925	0.00172	-10.8	0.09132	0.00833
-10.45	1.22642	0.00125	-10.8	0.13699	0.00277
-10.45	1.27359	0.000930387	-10.8	0.18265	0.00591
-10.45	1.32075	0.000695531	-10.8	0.22831	0.01273
-10.45	1.36793	0.000517591	-10.8	0.27397	0.01618
-10.45	1.41509	0.000379684	-10.8	0.31964	0.01543
-10.45	1.46226	0.000273102	-10.8	0.3653	0.01147
-10.45	1.50943	0.000192283	-10.8	0.41096	0.00678
-10.45	1.5566	0.000132568	-10.8	0.45662	0.00532
-10.45	1.60377	8.96311e-05	-10.8	0.50228	0.00708
-10.45	1.65094	5.95412e-05	-10.8	0.54795	0.00832
-10.45	1.69811	3.89355e-05	-10.8	0.59361	0.00859
-10.45	1.74528	2.51062e-05	-10.8	0.63927	0.0086
-10.45	1.79245	1.59847e-05	-10.8	0.68493	0.0088
-10.45	1.83962	1.00584e-05	-10.8	0.73059	0.00903
-10.45	1.88679	6.25891e-06	-10.8	0.77626	0.00894
-10.45	1.93396	3.85228e-06	-10.8	0.82192	0.00837
-10.45	1.98113	2.34529e-06	-10.8	0.86758	0.0074
-10.45	2.0283	1.41218e-06	-10.8	0.91324	0.00618
-10.45	2.07547	8.40872e-07	-10.8	0.9589	0.00489
-10.45	2.12264	4.95066e-07	-10.8	1.00457	0.00367
-10.45	2.16981	2.88179e-07	-10.8	1.05023	0.00261
-10.45	2.21698	1.65861e-07	-10.8	1.09589	0.00176
-10.45	2.26415	9.43986e-08	-10.8	1.14155	0.00111
-10.45	2.31132	5.31419e-08	-10.8	1.18721	0.000664624
-10.45	2.35849	2.96015e-08	-10.8	1.23288	0.000370025
-10.45	2.40566	1.63228e-08	-10.8	1.27854	0.000193651
-10.45	2.45283	8.91484e-09	-10.8	1.3242	0.000102891
-10.45	2.5	4.82545e-09	-10.8	1.36986	6.83277e-05
-10.45	2.54717	2.5903e-09	-10.8	1.41552	5.71944e-05
-10.45	2.59434	1.37987e-09	-10.8	1.46119	4.91549e-05
-10.45	2.64151	7.29932e-10	-10.8	1.50685	4.01496e-05
-10.45	2.68868	3.83644e-10	-10.8	1.55251	3.10655e-05
-10.45	2.73585	2.00439e-10	-10.8	1.59817	2.29883e-05
-10.45	2.78302	1.04134e-10	-10.8	1.64384	1.64202e-05
-10.45	2.83019	5.38076e-11	-10.8	1.6895	1.14031e-05
-10.45	2.87736	2.76537e-11	-10.8	1.73516	7.74029e-06
-10.45	2.92453	1.41344e-11	-10.8	1.78082	5.15543e-06
-10.45	2.9717	7.18322e-12	-10.8	1.82648	3.3784e-06
-10.45	3.01887	3.62868e-12	-10.8	1.87215	2.18205e-06
-10.45	3.06604	1.82141e-12	-10.8	1.91781	1.39059e-06
-10.45	3.11321	9.08085e-13	-10.8	1.96347	8.74958e-07
-10.45	3.16038	4.49511e-13	-10.8	2.00913	5.43719e-07
-10.45	3.20755	2.20845e-13	-10.8	2.05479	3.33761e-07
-10.45	3.25472	1.07653e-13	-10.8	2.10046	2.02405e-07
-10.45	3.30189	5.20505e-14	-10.8	2.14612	1.21275e-07
-10.45	3.34906	2.49559e-14	-10.8	2.19178	7.18038e-08
-10.45	3.39623	1.18625e-14	-10.8	2.23744	4.20159e-08
-10.45	3.4434	5.58932e-15	-10.8	2.2831	2.43028e-08
-10.45	3.49057	2.61008e-15	-10.8	2.32877	1.38988e-08
-10.45	3.53774	1.20785e-15	-10.8	2.37443	7.86109e-09
-10.45	3.58491	5.53847e-16	-10.8	2.42009	4.3984e-09
-10.45	3.63207	2.51627e-16	-10.8	2.46575	2.4352e-09
-10.45	3.67924	1.13263e-16	-10.8	2.51142	1.33451e-09
-10.45	3.72641	5.05085e-17	-10.8	2.55708	7.24069e-10
-10.45	3.77359	2.23137e-17	-10.8	2.60274	3.89063e-10
-10.45	3.82076	9.7656e-18	-10.8	2.6484	2.07085e-10
-10.45	3.86793	4.23389e-18	-10.8	2.69406	1.09209e-10
-10.45	3.91509	1.8184e-18	-10.8	2.73973	5.70738e-11
-10.45	3.96226	7.73646e-19	-10.8	2.78539	2.95631e-11
-10.45	4.00943	3.26061e-19	-10.8	2.83105	1.51795e-11
-10.45	4.0566	1.36131e-19	-10.8	2.87671	7.72681e-12
-10.45	4.10377	5.63013e-20	-10.8	2.92237	3.89952e-12
-10.45	4.15094	2.30664e-20	-10.8	2.96804	1.95124e-12
-10.45	4.19811	9.36143e-21	-10.8	3.0137	9.68063e-13
-10.45	4.24528	3.76362e-21	-10.8	3.05936	4.76206e-13
-10.45	4.29245	1.49889e-21	-10.8	3.10502	2.32261e-13
-10.45	4.33962	5.9134e-22	-10.8	3.15069	1.12314e-13
-10.45	4.38679	2.31102e-22	-10.8	3.19635	5.38462e-14
-10.45	4.43396	8.94684e-23	-10.8	3.24201	2.55929e-14
-10.45	4.48113	3.43111e-23	-10.8	3.28767	1.20589e-14
-10.45	4.5283	1.30346e-23	-10.8	3.33333	5.63243e-15
-10.45	4.57547	4.90518e-24	-10.8	3.379	2.60775e-15
-10.45	4.62264	1.82855e-24	-10.8	3.42466	1.19673e-15
-10.45	4.66981	6.75231e-25	-10.8	3.47032	5.44339e-16
-10.45	4.71698	2.46995e-25	-10.8	3.51598	2.45394e-16
-10.45	4.76415	8.94977e-26	-10.8	3.56164	1.09639e-16
-10.45	4.81132	3.21235e-26	-10.8	3.60731	4.8546e-17
-10.45	4.85849	1.14213e-26	-10.8	3.65297	2.13019e-17
-10.45	4.90566	4.02247e-27	-10.8	3.69863	9.26287e-18
-10.45	4.95283	1.4033e-27	-10.8	3.74429	3.99137e-18
-10.45	5	4.84935e-28	-10.8	3.78995	1.70426e-18
-10.45	5.04717	1.65994e-28	-10.8	3.83562	7.21073e-19
-10.45	5.09434	5.62828e-29	-10.8	3.88128	3.02301e-19
-10.45	5.14151	1.8903e-29	-10.8	3.92694	1.25577e-19
-10.45	5.18868	6.2886e-30	-10.8	3.9726	5.16871e-20
-10.45	5.23585	2.07227e-30	-10.8	4.01827	2.10789e-20
-10.45	5.28302	6.764e-31	-10.8	4.06393	8.51726e-21
-10.45	5.33019	2.18689e-31	-10.8	4.10959	3.40982e-21
-10.45	5.37736	7.00346e-32	-10.8	4.15525	1.3525e-21
-10.45	5.42453	2.22157e-32	-10.8	4.20091	5.31507e-22
-10.45	5.4717	6.98021e-33	-10.8	4.24658	2.06939e-22
-10.45	5.51887	2.17238e-33	-10.8	4.29224	7.98237e-23
-10.45	5.56604	6.69673e-34	-10.8	4.3379	3.05051e-23
-10.45	5.61321	2.04478e-34	-10.8	4.38356	1.15493e-23
-10.45	5.66038	6.18422e-35	-10.8	4.42922	4.33195e-24
-10.45	5.70755	1.85259e-35	-10.8	4.47489	1.6097e-24
-10.45	5.75472	5.49705e-36	-10.8	4.52055	5.92568e-25
-10.45	5.80189	1.61559e-36	-10.8	4.56621	2.16102e-25
-10.45	5.84906	4.70314e-37	-10.8	4.61187	7.80732e-26
-10.45	5.89623	1.35612e-37	-10.8	4.65753	2.79424e-26
-10.45	5.9434	3.87308e-38	-10.8	4.7032	9.90699e-27
-10.45	5.99057	1.09564e-38	-10.8	4.74886	3.47961e-27
-10.45	6.03774	3.06993e-39	-10.8	4.79452	1.21068e-27
-10.45	6.08491	8.52e-40	-10.8	4.84018	4.17283e-28
-10.45	6.13208	2.34207e-40	-10.8	4.88584	1.42474e-28
-10.45	6.17924	6.37688e-41	-10.8	4.93151	4.81879e-29
-10.45	6.22642	1.71975e-41	-10.8	4.97717	1.61449e-29
-10.45	6.27358	4.59378e-42	-10.8	5.02283	5.35832e-30
-10.45	6.32076	1.21541e-42	-10.8	5.06849	1.76161e-30
-10.45	6.36792	3.18508e-43	-10.8	5.11416	5.73696e-31
-10.45	6.41509	8.26732e-44	-10.8	5.15982	1.85071e-31
-10.45	6.46226	2.12547e-44	-10.8	5.20548	5.91396e-32
-10.45	6.50943	5.41241e-45	-10.8	5.25114	1.87197e-32
-10.45	6.5566	1.36512e-45	-10.8	5.2968	5.8695e-33
-10.45	6.60377	3.41032e-46	-10.8	5.34247	1.82297e-33
-10.45	6.65094	8.43846e-47	-10.8	5.38813	5.60832e-34
-10.45	6.69811	2.06812e-47	-10.8	5.43379	1.70907e-34
-10.45	6.74528	5.02029e-48	-10.8	5.47945	5.15894e-35
-10.45	6.79245	1.20705e-48	-10.8	5.52511	1.54252e-35
-10.45	6.83962	2.87451e-49	-10.8	5.57078	4.56847e-36
-10.45	6.88679	6.78021e-50	-10.8	5.61644	1.34022e-36
-10.45	6.93396	1.58403e-50	-10.8	5.6621	3.89449e-37
-10.45	6.98113	3.66543e-51	-10.8	5.70776	1.12095e-37
-10.45	7.0283	8.40089e-52	-10.8	5.75343	3.19586e-38
-10.45	7.07547	1.90706e-52	-10.8	5.79909	9.02507e-39
-10.45	7.12264	4.28789e-53	-10.8	5.84475	2.52449e-39
-10.45	7.16981	9.54906e-54	-10.8	5.89041	6.9945e-40
-10.45	7.21698	2.10628e-54	-10.8	5.93607	1.91954e-40
-10.45	7.26415	4.60158e-55	-10.8	5.98173	5.21789e-41
-10.45	7.31132	9.95716e-56	-10.8	6.0274	1.40491e-41
-10.45	7.35849	2.13403e-56	-10.8	6.07306	3.74677e-42
-10.45	7.40566	4.53001e-57	-10.8	6.11872	9.89737e-43
-10.45	7.45283	9.52433e-58	-10.8	6.16438	2.58961e-43
-10.45	7.5	1.98337e-58	-10.8	6.21005	6.71122e-44
-10.45	7.54717	4.09078e-59	-10.8	6.25571	1.72274e-44
-10.45	7.59434	8.35683e-60	-10.8	6.30137	4.38012e-45
-10.45	7.64151	1.69087e-60	-10.8	6.34703	1.10306e-45
-10.45	7.68868	3.38852e-61	-10.8	6.39269	2.75147e-46
-10.45	7.73585	6.72576e-62	-10.8	6.43836	6.7979e-47
-10.45	7.78302	1.32222e-62	-10.8	6.48402	1.66353e-47
-10.45	7.83019	2.57451e-63	-10.8	6.52968	4.0321e-48
-10.45	7.87736	4.96497e-64	-10.8	6.57534	9.68002e-49
-10.45	7.92453	9.48345e-65	-10.8	6.62101	2.30178e-49
-10.45	7.9717	1.79409e-65	-10.8	6.66667	5.4212e-50
-10.45	8.01887	3.36163e-66	-10.8	6.71233	1.26464e-50
-10.45	8.06604	6.23852e-67	-10.8	6.75799	2.922e-51
-10.45	8.11321	1.14667e-67	-10.8	6.80365	6.68703e-52
-10.45	8.16038	2.08748e-68	-10.8	6.84931	1.51574e-52
-10.45	8.20755	3.76383e-69	-10.8	6.89498	3.40294e-53
-10.45	8.25472	6.72143e-70	-10.8	6.94064	7.56698e-54
-10.45	8.30189	1.18882e-70	-10.8	6.9863	1.66658e-54
-10.45	8.34906	2.08254e-71	-10.8	7.03196	3.63553e-55
-10.45	8.39623	3.61321e-72	-10.8	7.07763	7.85494e-56
-10.45	8.4434	6.20888e-73	-10.8	7.12329	1.68094e-56
-10.45	8.49057	1.05671e-73	-10.8	7.16895	3.56284e-57
-10.45	8.53774	1.78121e-74	-10.8	7.21461	7.47951e-58
-10.45	8.58491	2.97368e-75	-10.8	7.26027	1.55519e-58
-10.45	8.63208	4.9169e-76	-10.8	7.30594	3.20275e-59
-10.45	8.67924	8.05204e-77	-10.8	7.3516	6.53273e-60
-10.45	8.72641	1.30598e-77	-10.8	7.39726	1.31977e-60
-10.45	8.77359	2.0979e-78	-10.8	7.44292	2.64075e-61
-10.45	8.82076	3.3377e-79	-10.8	7.48858	5.23345e-62
-10.45	8.86792	5.25926e-80	-10.8	7.53425	1.02725e-62
-10.45	8.91509	8.20759e-81	-10.8	7.57991	1.99706e-63
-10.45	8.96226	1.26859e-81	-10.8	7.62557	3.84533e-64
-10.45	9.00943	1.94194e-82	-10.8	7.67123	7.33334e-65
-10.45	9.0566	2.94417e-83	-10.8	7.7169	1.38515e-65
-10.45	9.10377	4.42081e-84	-10.8	7.76256	2.59128e-66
-10.45	9.15094	6.5743e-85	-10.8	7.80822	4.80127e-67
-10.45	9.19811	9.68293e-86	-10.8	7.85388	8.81093e-68
-10.45	9.24528	1.41245e-86	-10.8	7.89954	1.60144e-68
-10.45	9.29245	2.04054e-87	-10.8	7.9452	2.88284e-69
-10.45	9.33962	2.91962e-88	-10.8	7.99087	5.13986e-70
-10.45	9.38679	4.13725e-89	-10.8	8.03653	9.07619e-71
-10.45	9.43396	5.80635e-90	-10.8	8.08219	1.58736e-71
-10.45	9.48113	8.07048e-91	-10.8	8.12785	2.74958e-72
-10.45	9.5283	1.11096e-91	-10.8	8.17352	4.71711e-73
-10.45	9.57547	1.51461e-92	-10.8	8.21918	8.015e-74
-10.45	9.62264	2.04506e-93	-10.8	8.26484	1.3488e-74
-10.45	9.66981	2.73471e-94	-10.8	8.3105	2.24807e-75
-10.45	9.71698	3.62175e-95	-10.8	8.35616	3.71096e-76
-10.45	9.76415	4.75034e-96	-10.8	8.40183	6.06706e-77
-10.45	9.81132	6.17064e-97	-10.8	8.44749	9.82391e-78
-10.45	9.85849	7.93841e-98	-10.8	8.49315	1.57545e-78
-10.45	9.90566	1.01143e-98	-10.8	8.53881	2.50229e-79
-10.45	9.95283	1.27624e-99	-10.8	8.58447	3.93625e-80
-10.45	10	1.59487e-100	-10.8	8.63014	6.13253e-81
-10.4	0	0.000851495	-10.8	8.6758	9.46253e-82
-10.4	0.04717	0.00436	-10.8	8.72146	1.44606e-82
-10.4	0.09434	0.00918	-10.8	8.76712	2.18863e-83
-10.4	0.14151	0.01241	-10.8	8.81278	3.28071e-84
-10.4	0.18868	0.0125	-10.8	8.85845	4.87048e-85
-10.4	0.23585	0.0101	-10.8	8.90411	7.16115e-86
-10.4	0.28302	0.00847	-10.8	8.94977	1.0428e-86
-10.4	0.33019	0.0103	-10.8	8.99543	1.50392e-87
-10.4	0.37736	0.01264	-10.8	9.0411	2.14809e-88
-10.4	0.42453	0.01316	-10.8	9.08676	3.03868e-89
-10.4	0.4717	0.01197	-10.8	9.13242	4.25718e-90
-10.4	0.51887	0.01047	-10.8	9.17808	5.90692e-91
-10.4	0.56604	0.01001	-10.8	9.22374	8.11713e-92
-10.4	0.61321	0.01048	-10.8	9.26941	1.1047e-92
-10.4	0.66038	0.01099	-10.8	9.31507	1.48898e-93
-10.4	0.70755	0.01112	-10.8	9.36073	1.98761e-94
-10.4	0.75472	0.01093	-10.8	9.40639	2.62769e-95
-10.4	0.80189	0.01049	-10.8	9.45205	3.44045e-96
-10.4	0.84906	0.00975	-10.8	9.49772	4.46122e-97
-10.4	0.89623	0.0087	-10.8	9.54338	5.72913e-98
-10.4	0.9434	0.00739	-10.8	9.58904	7.28652e-99
-10.4	0.99057	0.00596	-10.8	9.6347	9.17797e-100
-10.4	1.03774	0.00458	-10.8	9.68037	1.1449e-100
-10.4	1.08491	0.00339	-10.8	9.72603	_x001C_ 0.1
-10.4	1.13207	0.00246	-10.8	9.77169	_x001D_ 0.1
-10.4	1.17925	0.00177	-10.8	9.81735	_x001E_ 0.2
-10.4	1.22642	0.0013	-10.8	9.86301	_x001F_ 0.2
-10.4	1.27359	0.000964368	-10.8	9.90868	0.2
-10.4	1.32075	0.000722991	-10.8	9.95434	! 0.3
-10.4	1.36793	0.000539742	-10.8	10	0.4_x000D_ -10.75 0 0.00349_x000D_ -10.75 0.04566 0.0093_x000D_ -10.75 0.09132 0.00833_x000D_ -10.75 0.13699 0.00277_x000D_ -10.75 0.18265 0.00591_x000D_ -10.75 0.22831 0.01275_x000D_ -10.75 0.27397 0.01622_x000D_ -10.75 0.31964 0.01548_x000D_ -10.75 0.3653 0.01151_x000D_ -10.75 0.41096 0.0068_x000D_ -10.75 0.45662 0.00533_x000D_ -10.75 0.50228 0.00711_x000D_ -10.75 0.54795 0.00838_x000D_ -10.75 …
-10.4	1.41509	0.000397262	-39
-10.4	1.46226	0.000286724	-10.5	6.07306	4.4026e-40
-10.4	1.50943	0.000202567	-10.5	6.11872	1.24906e-40
-10.4	1.5566	0.000140139	-10.5	6.16438	3.51189e-41
-10.4	1.60377	9.50755e-05	-10.5	6.21005	9.78546e-42
-10.4	1.65094	6.33762e-05	-10.5	6.25571	2.70211e-42
-10.4	1.69811	4.1588e-05	-10.5	6.30137	7.39442e-43
-10.4	1.74528	2.69115e-05	-10.5	6.34703	2.00533e-43
-10.4	1.79245	1.71961e-05	-10.5	6.39269	5.38946e-44
-10.4	1.83962	1.08607e-05	-10.5	6.43836	1.43543e-44
-10.4	1.88679	6.78384e-06	-10.5	6.48402	3.78875e-45
-10.4	1.93396	4.19168e-06	-10.5	6.52968	9.91029e-46
-10.4	1.98113	2.56216e-06	-10.5	6.57534	2.56892e-46
-10.4	2.0283	1.54911e-06	-10.5	6.62101	6.59917e-47
-10.4	2.07547	9.263e-07	-10.5	6.66667	1.67997e-47
-10.4	2.12264	5.47712e-07	-10.5	6.71233	4.23824e-48
-10.4	2.16981	3.20225e-07	-10.5	6.75799	1.0596e-48
-10.4	2.21698	1.85127e-07	-10.5	6.80365	2.62523e-49
-10.4	2.26415	1.05841e-07	-10.5	6.84931	6.44561e-50
-10.4	2.31132	5.98571e-08	-10.5	6.89498	1.5683e-50
-10.4	2.35849	3.34967e-08	-10.5	6.94064	3.78149e-51
-10.4	2.40566	1.85571e-08	-10.5	6.9863	9.03577e-52
-10.4	2.45283	1.0183e-08	-10.5	7.03196	2.13961e-52
-10.4	2.5	5.53815e-09	-10.5	7.07763	5.02075e-53
-10.4	2.54717	2.98716e-09	-10.5	7.12329	1.16753e-53
-10.4	2.59434	1.59899e-09	-10.5	7.16895	2.69051e-54
-10.4	2.64151	8.49985e-10	-10.5	7.21461	6.14417e-55
-10.4	2.68868	4.48959e-10	-10.5	7.26027	1.39045e-55
-10.4	2.73585	2.35745e-10	-10.5	7.30594	3.11825e-56
-10.4	2.78302	1.23104e-10	-10.5	7.3516	6.92991e-57
-10.4	2.83019	6.39425e-11	-10.5	7.39726	1.52618e-57
-10.4	2.87736	3.30381e-11	-10.5	7.44292	3.33077e-58
-10.4	2.92453	1.69789e-11	-10.5	7.48858	7.20351e-59
-10.4	2.9717	8.67725e-12	-10.5	7.53425	1.54384e-59
-10.4	3.01887	4.40859e-12	-10.5	7.57991	3.27883e-60
-10.4	3.06604	2.2259e-12	-10.5	7.62557	6.90071e-61
-10.4	3.11321	1.11643e-12	-10.5	7.67123	1.43922e-61
-10.4	3.16038	5.56045e-13	-10.5	7.7169	2.97451e-62
-10.4	3.20755	2.74901e-13	-10.5	7.76256	6.092e-63
-10.4	3.25472	1.34861e-13	-10.5	7.80822	1.2364e-63
-10.4	3.30189	6.56304e-14	-10.5	7.85388	2.48665e-64
-10.4	3.34906	3.16754e-14	-10.5	7.89954	4.95591e-65
-10.4	3.39623	1.5158e-14	-10.5	7.9452	9.78782e-66
-10.4	3.4434	7.1909e-15	-10.5	7.99087	1.91558e-66
-10.4	3.49057	3.38129e-15	-10.5	8.03653	3.71508e-67
-10.4	3.53774	1.57574e-15	-10.5	8.08219	7.13981e-68
-10.4	3.58491	7.27697e-16	-10.5	8.12785	1.35974e-68
-10.4	3.63207	3.33001e-16	-10.5	8.17352	2.56612e-69
-10.4	3.67924	1.50989e-16	-10.5	8.21918	4.79894e-70
-10.4	3.72641	6.78311e-17	-10.5	8.26484	8.89331e-71
-10.4	3.77359	3.01914e-17	-10.5	8.3105	1.63316e-71
-10.4	3.82076	1.33137e-17	-10.5	8.35616	2.97196e-72
-10.4	3.86793	5.81655e-18	-10.5	8.40183	5.35925e-73
-10.4	3.91509	2.51756e-18	-10.5	8.44749	9.5766e-74
-10.4	3.96226	1.07954e-18	-10.5	8.49315	1.69576e-74
-10.4	4.00943	4.58604e-19	-10.5	8.53881	2.97551e-75
-10.4	4.0566	1.9301e-19	-10.5	8.58447	5.17372e-76
-10.4	4.10377	8.04751e-20	-10.5	8.63014	8.91432e-77
-10.4	4.15094	3.32418e-20	-10.5	8.6758	1.52201e-77
-10.4	4.19811	1.36034e-20	-10.5	8.72146	2.57506e-78
-10.4	4.24528	5.51507e-21	-10.5	8.76712	4.31717e-79
-10.4	4.29245	2.21511e-21	-10.5	8.81278	7.17219e-80
-10.4	4.33962	8.81415e-22	-10.5	8.85845	1.18071e-80
-10.4	4.38679	3.47461e-22	-10.5	8.90411	1.92609e-81
-10.4	4.43396	1.35697e-22	-10.5	8.94977	3.1135e-82
-10.4	4.48113	5.25017e-23	-10.5	8.99543	4.98722e-83
-10.4	4.5283	2.0124e-23	-10.5	9.0411	7.91599e-84
-10.4	4.57547	7.6417e-24	-10.5	9.08676	1.24506e-84
-10.4	4.62264	2.87475e-24	-10.5	9.13242	1.94048e-85
-10.4	4.66981	1.07138e-24	-10.5	9.17808	2.99684e-86
-10.4	4.71698	3.95565e-25	-10.5	9.22374	4.5862e-87
-10.4	4.76415	1.44684e-25	-10.5	9.26941	6.95466e-88
-10.4	4.81132	5.24263e-26	-10.5	9.31507	1.04504e-88
-10.4	4.85849	1.88193e-26	-10.5	9.36073	1.55604e-89
-10.4	4.90566	6.69235e-27	-10.5	9.40639	2.29585e-90
-10.4	4.95283	2.35762e-27	-10.5	9.45205	3.35656e-91
-10.4	5	8.22786e-28	-10.5	9.49772	4.86269e-92
-10.4	5.04717	2.84456e-28	-10.5	9.54338	6.98054e-93
-10.4	5.09434	9.74223e-29	-10.5	9.58904	9.92955e-94
-10.4	5.14151	3.30531e-29	-10.5	9.6347	1.39958e-94
-10.4	5.18868	1.1109e-29	-10.5	9.68037	1.95477e-95
-10.4	5.23585	3.69869e-30	-10.5	9.72603	2.70532e-96
-10.4	5.28302	1.21991e-30	-10.5	9.77169	3.70994e-97
-10.4	5.33019	3.98574e-31	-10.5	9.81735	5.04129e-98
-10.4	5.37736	1.29002e-31	-10.5	9.86301	6.78798e-99
-10.4	5.42453	4.13603e-32	-10.5	9.90868	9.05657e-100
-10.4	5.4717	1.31363e-32	-10.5	9.95434	1.19732e-100
-10.4	5.51887	4.13296e-33	-10.5	10	7 0.1
-10.4	5.56604	1.28809e-33	-10.45	0	0.00349
-10.4	5.61321	3.97678e-34	-10.45	0.04566	0.0093
-10.4	5.66038	1.21622e-34	-10.45	0.09132	0.00835
-10.4	5.70755	3.68457e-35	-10.45	0.13699	0.00279
-10.4	5.75472	1.10575e-35	-10.45	0.18265	0.00596
-10.4	5.80189	3.28716e-36	-10.45	0.22831	0.01288
-10.4	5.84906	9.68005e-37	-10.45	0.27397	0.01645
-10.4	5.89623	2.82375e-37	-10.45	0.31964	0.01577
-10.4	5.9434	8.15957e-38	-10.45	0.3653	0.01177
-10.4	5.99057	2.3356e-38	-10.45	0.41096	0.00693
-10.4	6.03774	6.62248e-39	-10.45	0.45662	0.00539
-10.4	6.08491	1.86008e-39	-10.45	0.50228	0.00732
-10.4	6.13208	5.17528e-40	-10.45	0.54795	0.00872
-10.4	6.17924	1.42634e-40	-10.45	0.59361	0.00908
-10.4	6.22642	3.89405e-41	-10.45	0.63927	0.00916
-10.4	6.27358	1.05309e-41	-10.45	0.68493	0.00947
-10.4	6.32076	2.82111e-42	-10.45	0.73059	0.00985
-10.4	6.36792	7.48616e-43	-10.45	0.77626	0.00991
-10.4	6.41509	1.96782e-43	-10.45	0.82192	0.00943
-10.4	6.46226	5.12385e-44	-10.45	0.86758	0.00848
-10.4	6.50943	1.32158e-44	-10.45	0.91324	0.0072
-10.4	6.5566	3.37656e-45	-10.45	0.9589	0.0058
-10.4	6.60377	8.54555e-46	-10.45	1.00457	0.00443
-10.4	6.65094	2.14234e-46	-10.45	1.05023	0.00321
-10.4	6.69811	5.32013e-47	-10.45	1.09589	0.0022
-10.4	6.74528	1.30869e-47	-10.45	1.14155	0.00142
-10.4	6.79245	3.18886e-48	-10.45	1.18721	0.000863514
-10.4	6.83962	7.6969e-49	-10.45	1.23288	0.000487485
-10.4	6.88679	1.84025e-49	-10.45	1.27854	0.000255052
-10.4	6.93396	4.35833e-50	-10.45	1.3242	0.000130658
-10.4	6.98113	1.02245e-50	-10.45	1.36986	8.35427e-05
-10.4	7.0283	2.37599e-51	-10.45	1.41552	7.2546e-05
-10.4	7.07547	5.46925e-52	-10.45	1.46119	6.5629e-05
-10.4	7.12264	1.24706e-52	-10.45	1.50685	5.58661e-05
-10.4	7.16981	2.81662e-53	-10.45	1.55251	4.47149e-05
-10.4	7.21698	6.30152e-54	-10.45	1.59817	3.40868e-05
-10.4	7.26415	1.3965e-54	-10.45	1.64384	2.50255e-05
-10.4	7.31132	3.06557e-55	-10.45	1.6895	1.78418e-05
-10.4	7.35849	6.66591e-56	-10.45	1.73516	1.24271e-05
-10.4	7.40566	1.43576e-56	-10.45	1.78082	8.49274e-06
-10.4	7.45283	3.06324e-57	-10.45	1.82648	5.71179e-06
-10.4	7.5	6.47372e-58	-10.45	1.87215	3.78795e-06
-10.4	7.54717	1.35519e-58	-10.45	1.91781	2.48011e-06
-10.4	7.59434	2.81009e-59	-10.45	1.96347	1.60425e-06
-10.4	7.64151	5.77183e-60	-10.45	2.00913	1.02557e-06
-10.4	7.68868	1.1743e-60	-10.45	2.05479	6.48056e-07
-10.4	7.73585	2.36655e-61	-10.45	2.10046	4.04816e-07
-10.4	7.78302	4.72413e-62	-10.45	2.14612	2.49994e-07
-10.4	7.83019	9.34113e-63	-10.45	2.19178	1.5264e-07
-10.4	7.87736	1.82956e-63	-10.45	2.23744	9.21581e-08
-10.4	7.92453	3.54946e-64	-10.45	2.2831	5.50298e-08
-10.4	7.9717	6.82098e-65	-10.45	2.32877	3.25053e-08
-10.4	8.01887	1.29837e-65	-10.45	2.37443	1.89981e-08
-10.4	8.06604	2.44804e-66	-10.45	2.42009	1.09895e-08
-10.4	8.11321	4.57196e-67	-10.45	2.46575	6.29329e-09
-10.4	8.16038	8.45773e-68	-10.45	2.51142	3.56891e-09
-10.4	8.20755	1.54978e-68	-10.45	2.55708	2.00481e-09
-10.4	8.25472	2.81287e-69	-10.45	2.60274	1.11586e-09
-10.4	8.30189	5.057e-70	-10.45	2.6484	6.15537e-10
-10.4	8.34906	9.00532e-71	-10.45	2.69406	3.36596e-10
-10.4	8.39623	1.58843e-71	-10.45	2.73973	1.82501e-10
-10.4	8.4434	2.77522e-72	-10.45	2.78539	9.81302e-11
-10.4	8.49057	4.80273e-73	-10.45	2.83105	5.23339e-11
-10.4	8.53774	8.23263e-74	-10.45	2.87671	2.7686e-11
-10.4	8.58491	1.39781e-74	-10.45	2.92237	1.45301e-11
-10.4	8.63208	2.35081e-75	-10.45	2.96804	7.56548e-12
-10.4	8.67924	3.91601e-76	-10.45	3.0137	3.90821e-12
-10.4	8.72641	6.46141e-77	-10.45	3.05936	2.00307e-12
-10.4	8.77359	1.05601e-77	-10.45	3.10502	1.01856e-12
-10.4	8.82076	1.70947e-78	-10.45	3.15069	5.13858e-13
-10.4	8.86792	2.74102e-79	-10.45	3.19635	2.57186e-13
-10.4	8.91509	4.35329e-80	-10.45	3.24201	1.27697e-13
-10.4	8.96226	6.84818e-81	-10.45	3.28767	6.28962e-14
-10.4	9.00943	1.06705e-81	-10.45	3.33333	3.07296e-14
-10.4	9.0566	1.64683e-82	-10.45	3.379	1.4892e-14
-10.4	9.10377	2.51746e-83	-10.45	3.42466	7.15805e-15
-10.4	9.15094	3.81177e-84	-10.45	3.47032	3.4124e-15
-10.4	9.19811	5.71663e-85	-10.45	3.51598	1.61335e-15
-10.4	9.24528	8.49185e-86	-10.45	3.56164	7.56451e-16
-10.4	9.29245	1.24943e-86	-10.45	3.60731	3.51724e-16
-10.4	9.33962	1.82084e-87	-10.45	3.65297	1.62172e-16
-10.4	9.38679	2.6283e-88	-10.45	3.69863	7.41458e-17
-10.4	9.43396	3.75773e-89	-10.45	3.74429	3.36142e-17
-10.4	9.48113	5.32133e-90	-10.45	3.78995	1.51102e-17
-10.4	9.5283	7.4638e-91	-10.45	3.83562	6.73474e-18
-10.4	9.57547	1.03691e-91	-10.45	3.88128	2.9762e-18
-10.4	9.62264	1.42682e-92	-10.45	3.92694	1.30403e-18
-10.4	9.66981	1.94462e-93	-10.45	3.9726	5.6648e-19
-10.4	9.71698	2.62509e-94	-10.45	4.01827	2.43977e-19
-10.4	9.76415	3.50988e-95	-10.45	4.06393	1.04177e-19
-10.4	9.81132	4.64816e-96	-10.45	4.10959	4.41005e-20
-10.4	9.85849	6.09688e-97	-10.45	4.15525	1.85081e-20
-10.4	9.90566	7.92087e-98	-10.45	4.20091	7.70047e-21
-10.4	9.95283	1.01924e-98	-10.45	4.24658	3.17619e-21
-10.4	10	1.29901e-99	-10.45	4.29224	1.29874e-21
-10.35	0	0.000851495	-10.45	4.3379	5.26452e-22
-10.35	0.04717	0.00436	-10.45	4.38356	2.11549e-22
-10.35	0.09434	0.00919	-10.45	4.42922	8.42706e-23
-10.35	0.14151	0.01241	-10.45	4.47489	3.32772e-23
-10.35	0.18868	0.01251	-10.45	4.52055	1.30263e-23
-10.35	0.23585	0.01011	-10.45	4.56621	5.05464e-24
-10.35	0.28302	0.00848	-10.45	4.61187	1.94426e-24
-10.35	0.33019	0.01032	-10.45	4.65753	7.41321e-25
-10.35	0.37736	0.01268	-10.45	4.7032	2.80185e-25
-10.35	0.42453	0.01322	-10.45	4.74886	1.0497e-25
-10.35	0.4717	0.01203	-10.45	4.79452	3.89818e-26
-10.35	0.51887	0.01053	-10.45	4.84018	1.43494e-26
-10.35	0.56604	0.01007	-10.45	4.88584	5.23573e-27
-10.35	0.61321	0.01056	-10.45	4.93151	1.89361e-27
-10.35	0.66038	0.01109	-10.45	4.97717	6.78839e-28
-10.35	0.70755	0.01125	-10.45	5.02283	2.41216e-28
-10.35	0.75472	0.01107	-10.45	5.06849	8.49585e-29
-10.35	0.80189	0.01064	-10.45	5.11416	2.96595e-29
-10.35	0.84906	0.00992	-10.45	5.15982	1.0263e-29
-10.35	0.89623	0.00887	-10.45	5.20548	3.51998e-30
-10.35	0.9434	0.00755	-10.45	5.25114	1.19662e-30
-10.35	0.99057	0.0061	-10.45	5.2968	4.03198e-31
-10.35	1.03774	0.0047	-10.45	5.34247	1.34657e-31
-10.35	1.08491	0.00349	-10.45	5.38813	4.45739e-32
-10.35	1.13207	0.00253	-10.45	5.43379	1.46244e-32
-10.35	1.17925	0.00183	-10.45	5.47945	4.7557e-33
-10.35	1.22642	0.00134	-10.45	5.52511	1.53282e-33
-10.35	1.27359	0.000999414	-10.45	5.57078	4.89671e-34
-10.35	1.32075	0.000751392	-10.45	5.61644	1.55044e-34
-10.35	1.36793	0.000562728	-10.45	5.6621	4.86562e-35
-10.35	1.41509	0.000415568	-10.45	5.70776	1.51341e-35
-10.35	1.46226	0.00030096	-10.45	5.75343	4.66557e-36
-10.35	1.50943	0.000213353	-10.45	5.79909	1.42556e-36
-10.35	1.5566	0.000148106	-10.45	5.84475	4.31711e-37
-10.35	1.60377	0.000100826	-10.45	5.89041	1.29577e-37
-10.35	1.65094	6.74407e-05	-10.45	5.93607	3.85472e-38
-10.35	1.69811	4.4409e-05	-10.45	5.98173	1.13653e-38
-10.35	1.74528	2.88384e-05	-10.45	6.0274	3.3212e-39
-10.35	1.79245	1.84936e-05	-10.45	6.07306	9.61903e-40
-10.35	1.83962	1.17232e-05	-10.45	6.11872	2.76115e-40
-10.35	1.88679	7.35027e-06	-10.45	6.16438	7.85543e-41
-10.35	1.93396	4.55933e-06	-10.45	6.21005	2.21498e-41
-10.35	1.98113	2.79802e-06	-10.45	6.25571	6.18998e-42
-10.35	2.0283	1.69865e-06	-10.45	6.30137	1.71446e-42
-10.35	2.07547	1.01998e-06	-10.45	6.34703	4.70632e-43
-10.35	2.12264	6.05691e-07	-10.45	6.39269	1.28042e-43
-10.35	2.16981	3.55671e-07	-10.45	6.43836	3.45254e-44
-10.35	2.21698	2.06534e-07	-10.45	6.48402	9.22656e-45
-10.35	2.26415	1.18613e-07	-10.45	6.52968	2.44374e-45
-10.35	2.31132	6.73864e-08	-10.45	6.57534	6.41478e-46
-10.35	2.35849	3.78844e-08	-10.45	6.62101	1.66886e-46
-10.35	2.40566	2.10858e-08	-10.45	6.66667	4.303e-47
-10.35	2.45283	1.1625e-08	-10.45	6.71233	1.09959e-47
-10.35	2.5	6.35238e-09	-10.45	6.75799	2.78484e-48
-10.35	2.54717	3.44271e-09	-10.45	6.80365	6.99003e-49
-10.35	2.59434	1.85173e-09	-10.45	6.84931	1.73886e-49
-10.35	2.64151	9.89131e-10	-10.45	6.89498	4.28705e-50
-10.35	2.68868	5.25032e-10	-10.45	6.94064	1.04751e-50
-10.35	2.73585	2.77071e-10	-10.45	6.9863	2.53666e-51
-10.35	2.78302	1.45422e-10	-10.45	7.03196	6.08797e-52
-10.35	2.83019	7.59272e-11	-10.45	7.07763	1.44806e-52
-10.35	2.87736	3.94389e-11	-10.45	7.12329	3.41353e-53
-10.35	2.92453	2.03787e-11	-10.45	7.16895	7.97486e-54
-10.35	2.9717	1.04728e-11	-10.45	7.21461	1.84648e-54
-10.35	3.01887	5.35126e-12	-10.45	7.26027	4.23709e-55
-10.35	3.06604	2.71767e-12	-10.45	7.30594	9.63587e-56
-10.35	3.11321	1.37125e-12	-10.45	7.3516	2.17177e-56
-10.35	3.16038	6.87134e-13	-10.45	7.39726	4.85106e-57
-10.35	3.20755	3.41832e-13	-10.45	7.44292	1.07388e-57
-10.35	3.25472	1.68763e-13	-10.45	7.48858	2.356e-58
-10.35	3.30189	8.26617e-14	-10.45	7.53425	5.12262e-59
-10.35	3.34906	4.01584e-14	-10.45	7.57991	1.10384e-59
-10.35	3.39623	1.93463e-14	-10.45	7.62557	2.35729e-60
-10.35	3.4434	9.24028e-15	-10.45	7.67123	4.98903e-61
-10.35	3.49057	4.37495e-15	-10.45	7.7169	1.04644e-61
-10.35	3.53774	2.05309e-15	-10.45	7.76256	2.17524e-62
-10.35	3.58491	9.54875e-16	-10.45	7.80822	4.48117e-63
-10.35	3.63207	4.40104e-16	-10.45	7.85388	9.14891e-64
-10.35	3.67924	2.01006e-16	-10.45	7.89954	1.85114e-64
-10.35	3.72641	9.09674e-17	-10.45	7.9452	3.71194e-65
-10.35	3.77359	4.07918e-17	-10.45	7.99087	7.37654e-66
-10.35	3.82076	1.81242e-17	-10.45	8.03653	1.45276e-66
-10.35	3.86793	7.9788e-18	-10.45	8.08219	2.83548e-67
-10.35	3.91509	3.48018e-18	-10.45	8.12785	5.48462e-68
-10.35	3.96226	1.504e-18	-10.45	8.17352	1.05137e-68
-10.35	4.00943	6.43986e-19	-10.45	8.21918	1.99733e-69
-10.35	4.0566	2.73202e-19	-10.45	8.26484	3.76039e-70
-10.35	4.10377	1.14834e-19	-10.45	8.3105	7.01621e-71
-10.35	4.15094	4.78232e-20	-10.45	8.35616	1.29735e-71
-10.35	4.19811	1.97327e-20	-10.45	8.40183	2.37737e-72
-10.35	4.24528	8.067e-21	-10.45	8.44749	4.31738e-73
-10.35	4.29245	3.26752e-21	-10.45	8.49315	7.77011e-74
-10.35	4.33962	1.31131e-21	-10.45	8.53881	1.38585e-74
-10.35	4.38679	5.214e-22	-10.45	8.58447	2.44957e-75
-10.35	4.43396	2.05408e-22	-10.45	8.63014	4.29085e-76
-10.35	4.48113	8.01751e-23	-10.45	8.6758	7.44866e-77
-10.35	4.5283	3.10056e-23	-10.45	8.72146	1.28143e-77
-10.35	4.57547	1.188e-23	-10.45	8.76712	2.18468e-78
-10.35	4.62264	4.5099e-24	-10.45	8.81278	3.69115e-79
-10.35	4.66981	1.69625e-24	-10.45	8.85845	6.18036e-80
-10.35	4.71698	6.32095e-25	-10.45	8.90411	1.02552e-80
-10.35	4.76415	2.3337e-25	-10.45	8.94977	1.68636e-81
-10.35	4.81132	8.53636e-26	-10.45	8.99543	2.7481e-82
-10.35	4.85849	3.09361e-26	-10.45	9.0411	4.43803e-83
-10.35	4.90566	1.11076e-26	-10.45	9.08676	7.10269e-84
-10.35	4.95283	3.95125e-27	-10.45	9.13242	1.1265e-84
-10.35	5	1.39254e-27	-10.45	9.17808	1.77056e-85
-10.35	5.04717	4.86221e-28	-10.45	9.22374	2.75781e-86
-10.35	5.09434	1.68196e-28	-10.45	9.26941	4.25685e-87
-10.35	5.14151	5.76433e-29	-10.45	9.31507	6.51156e-88
-10.35	5.18868	1.95718e-29	-10.45	9.36073	9.8708e-89
-10.35	5.23585	6.58358e-30	-10.45	9.40639	1.48282e-89
-10.35	5.28302	2.19401e-30	-10.45	9.45205	2.20747e-90
-10.35	5.33019	7.24371e-31	-10.45	9.49772	3.25664e-91
-10.35	5.37736	2.36933e-31	-10.45	9.54338	4.76115e-92
-10.35	5.42453	7.67772e-32	-10.45	9.58904	6.89798e-93
-10.35	5.4717	2.46479e-32	-10.45	9.6347	9.9037e-94
-10.35	5.51887	7.8391e-33	-10.45	9.68037	1.40909e-94
-10.35	5.56604	2.46997e-33	-10.45	9.72603	1.98676e-95
-10.35	5.61321	7.70997e-34	-10.45	9.77169	2.77598e-96
-10.35	5.66038	2.38424e-34	-10.45	9.81735	3.8437e-97
-10.35	5.70755	7.30438e-35	-10.45	9.86301	5.27408e-98
-10.35	5.75472	2.21692e-35	-10.45	9.90868	7.17142e-99
-10.35	5.80189	6.66579e-36	-10.45	9.95434	9.6633e-100
-10.35	5.84906	1.98557e-36	-10.45	10	1.29035e-100
-10.35	5.89623	5.85938e-37	-10.4	0	0.00349
-10.35	5.9434	1.71297e-37	-10.4	0.04566	0.0093
-10.35	5.99057	4.96109e-38	-10.4	0.09132	0.00835
-10.35	6.03774	1.42343e-38	-10.4	0.13699	0.0028
-10.35	6.08491	4.04597e-39	-10.4	0.18265	0.00597
-10.35	6.13208	1.1393e-39	-10.4	0.22831	0.0129
-10.35	6.17924	3.17823e-40	-10.4	0.27397	0.01649
-10.35	6.22642	8.78333e-41	-10.4	0.31964	0.01582
-10.35	6.27358	2.4047e-41	-10.4	0.3653	0.01182
-10.35	6.32076	6.52211e-42	-10.4	0.41096	0.00696
-10.35	6.36792	1.75244e-42	-10.4	0.45662	0.0054
-10.35	6.41509	4.6647e-43	-10.4	0.50228	0.00735
-10.35	6.46226	1.23007e-43	-10.4	0.54795	0.00878
-10.35	6.50943	3.21337e-44	-10.4	0.59361	0.00915
-10.35	6.5566	8.31604e-45	-10.4	0.63927	0.00924
-10.35	6.60377	2.13205e-45	-10.4	0.68493	0.00957
-10.35	6.65094	5.41503e-46	-10.4	0.73059	0.00997
-10.35	6.69811	1.36247e-46	-10.4	0.77626	0.01005
-10.35	6.74528	3.39608e-47	-10.4	0.82192	0.00959
-10.35	6.79245	8.3859e-48	-10.4	0.86758	0.00864
-10.35	6.83962	2.05137e-48	-10.4	0.91324	0.00736
-10.35	6.88679	4.97117e-49	-10.4	0.9589	0.00594
-10.35	6.93396	1.19342e-49	-10.4	1.00457	0.00455
-10.35	6.98113	2.83826e-50	-10.4	1.05023	0.0033
-10.35	7.0283	6.68695e-51	-10.4	1.09589	0.00227
-10.35	7.07547	1.56071e-51	-10.4	1.14155	0.00147
-10.35	7.12264	3.6086e-52	-10.4	1.18721	0.000896099
-10.35	7.16981	8.26554e-53	-10.4	1.23288	0.000506948
-10.35	7.21698	1.87552e-53	-10.4	1.27854	0.000265298
-10.35	7.26415	4.2159e-54	-10.4	1.3242	0.000135178
-10.35	7.31132	9.38804e-55	-10.4	1.36986	8.5809e-05
-10.35	7.35849	2.07098e-55	-10.4	1.41552	7.49122e-05
-10.35	7.40566	4.52577e-56	-10.4	1.46119	6.83065e-05
-10.35	7.45283	9.7977e-57	-10.4	1.50685	5.85028e-05
-10.35	7.5	2.10121e-57	-10.4	1.55251	4.70555e-05
-10.35	7.54717	4.46406e-58	-10.4	1.59817	3.60237e-05
-10.35	7.59434	9.39515e-59	-10.4	1.64384	2.65506e-05
-10.35	7.64151	1.9588e-59	-10.4	1.6895	1.89994e-05
-10.35	7.68868	4.04565e-60	-10.4	1.73516	1.32814e-05
-10.35	7.73585	8.27749e-61	-10.4	1.78082	9.10936e-06
-10.35	7.78302	1.67772e-61	-10.4	1.82648	6.14884e-06
-10.35	7.83019	3.36861e-62	-10.4	1.87215	4.09291e-06
-10.35	7.87736	6.70025e-63	-10.4	1.91781	2.68995e-06
-10.35	7.92453	1.3202e-63	-10.4	1.96347	1.74675e-06
-10.35	7.9717	2.57691e-64	-10.4	2.00913	1.1211e-06
-10.35	8.01887	4.9827e-65	-10.4	2.05479	7.11313e-07
-10.35	8.06604	9.54417e-66	-10.4	2.10046	4.46181e-07
-10.35	8.11321	1.811e-66	-10.4	2.14612	2.7671e-07
-10.35	8.16038	3.4041e-67	-10.4	2.19178	1.69684e-07
-10.35	8.20755	6.33859e-68	-10.4	2.23744	1.029e-07
-10.35	8.25472	1.1692e-68	-10.4	2.2831	6.17192e-08
-10.35	8.30189	2.13641e-69	-10.4	2.32877	3.66225e-08
-10.35	8.34906	3.86711e-70	-10.4	2.37443	2.15032e-08
-10.35	8.39623	6.9341e-71	-10.4	2.42009	1.24968e-08
-10.35	8.4434	1.23167e-71	-10.4	2.46575	7.1905e-09
-10.35	8.49057	2.16721e-72	-10.4	2.51142	4.09736e-09
-10.35	8.53774	3.77753e-73	-10.4	2.55708	2.3129e-09
-10.35	8.58491	6.52248e-74	-10.4	2.60274	1.29371e-09
-10.35	8.63208	1.11562e-74	-10.4	2.6484	7.1723e-10
-10.35	8.67924	1.89025e-75	-10.4	2.69406	3.94204e-10
-10.35	8.72641	3.17263e-76	-10.4	2.73973	2.14841e-10
-10.35	8.77359	5.27492e-77	-10.4	2.78539	1.16125e-10
-10.35	8.82076	8.68777e-78	-10.4	2.83105	6.22608e-11
-10.35	8.86792	1.41741e-78	-10.4	2.87671	3.31157e-11
-10.35	8.91509	2.29075e-79	-10.4	2.92237	1.74753e-11
-10.35	8.96226	3.66736e-80	-10.4	2.96804	9.14979e-12
-10.35	9.00943	5.81596e-81	-10.4	3.0137	4.75345e-12
-10.35	9.0566	9.13654e-82	-10.4	3.05936	2.45033e-12
-10.35	9.10377	1.42178e-82	-10.4	3.10502	1.25329e-12
-10.35	9.15094	2.19167e-83	-10.4	3.15069	6.36039e-13
-10.35	9.19811	3.34664e-84	-10.4	3.19635	3.20262e-13
-10.35	9.24528	5.06209e-85	-10.4	3.24201	1.59991e-13
-10.35	9.29245	7.58472e-86	-10.4	3.28767	7.92935e-14
-10.35	9.33962	1.12574e-86	-10.4	3.33333	3.89859e-14
-10.35	9.38679	1.65509e-87	-10.4	3.379	1.90144e-14
-10.35	9.43396	2.41042e-88	-10.4	3.42466	9.19903e-15
-10.35	9.48113	3.47734e-89	-10.4	3.47032	4.41433e-15
-10.35	9.5283	4.96921e-90	-10.4	3.51598	2.10102e-15
-10.35	9.57547	7.03415e-91	-10.4	3.56164	9.91789e-16
-10.35	9.62264	9.86322e-92	-10.4	3.60731	4.64319e-16
-10.35	9.66981	1.36996e-92	-10.4	3.65297	2.15578e-16
-10.35	9.71698	1.88486e-93	-10.4	3.69863	9.92587e-17
-10.35	9.76415	2.5688e-94	-10.4	3.74429	4.53207e-17
-10.35	9.81132	3.46785e-95	-10.4	3.78995	2.05199e-17
-10.35	9.85849	4.63736e-96	-10.4	3.83562	9.21287e-18
-10.35	9.90566	6.1427e-97	-10.4	3.88128	4.10151e-18
-10.35	9.95283	8.05982e-98	-10.4	3.92694	1.81056e-18
-10.35	10	1.04753e-98	-10.4	3.9726	7.92493e-19
-10.3	0	0.000851495	-10.4	4.01827	3.43939e-19
-10.3	0.04717	0.00436	-10.4	4.06393	1.48001e-19
-10.3	0.09434	0.00919	-10.4	4.10959	6.31444e-20
-10.3	0.14151	0.01242	-10.4	4.15525	2.67109e-20
-10.3	0.18868	0.01252	-10.4	4.20091	1.12026e-20
-10.3	0.23585	0.01012	-10.4	4.24658	4.65823e-21
-10.3	0.28302	0.00849	-10.4	4.29224	1.92038e-21
-10.3	0.33019	0.01034	-10.4	4.3379	7.84896e-22
-10.3	0.37736	0.01272	-10.4	4.38356	3.18047e-22
-10.3	0.42453	0.01328	-10.4	4.42922	1.27767e-22
-10.3	0.4717	0.01209	-10.4	4.47489	5.08854e-23
-10.3	0.51887	0.01058	-10.4	4.52055	2.00912e-23
-10.3	0.56604	0.01013	-10.4	4.56621	7.8642e-24
-10.3	0.61321	0.01064	-10.4	4.61187	3.05165e-24
-10.3	0.66038	0.01119	-10.4	4.65753	1.17393e-24
-10.3	0.70755	0.01137	-10.4	4.7032	4.47683e-25
-10.3	0.75472	0.01121	-10.4	4.74886	1.69246e-25
-10.3	0.80189	0.0108	-10.4	4.79452	6.34285e-26
-10.3	0.84906	0.01009	-10.4	4.84018	2.35647e-26
-10.3	0.89623	0.00904	-10.4	4.88584	8.67859e-27
-10.3	0.9434	0.00771	-10.4	4.93151	3.16841e-27
-10.3	0.99057	0.00625	-10.4	4.97717	1.14667e-27
-10.3	1.03774	0.00482	-10.4	5.02283	4.11372e-28
-10.3	1.08491	0.00359	-10.4	5.06849	1.46295e-28
-10.3	1.13207	0.00261	-10.4	5.11416	5.15724e-29
-10.3	1.17925	0.00189	-10.4	5.15982	1.80218e-29
-10.3	1.22642	0.00139	-10.4	5.20548	6.24267e-30
-10.3	1.27359	0.00104	-10.4	5.25114	2.14353e-30
-10.3	1.32075	0.00078076	-10.4	5.2968	7.29586e-31
-10.3	1.36793	0.000586577	-10.4	5.34247	2.46153e-31
-10.3	1.41509	0.000434628	-10.4	5.38813	8.23224e-32
-10.3	1.46226	0.000315835	-10.4	5.43379	2.72904e-32
-10.3	1.50943	0.000224664	-10.4	5.47945	8.96768e-33
-10.3	1.5566	0.000156491	-10.4	5.52511	2.92097e-33
-10.3	1.60377	0.000106897	-10.4	5.57078	9.43083e-34
-10.3	1.65094	7.17472e-05	-10.4	5.61644	3.01819e-34
-10.3	1.69811	4.74083e-05	-10.4	5.6621	9.57446e-35
-10.3	1.74528	3.08941e-05	-10.4	5.70776	3.0106e-35
-10.3	1.79245	1.98828e-05	-10.4	5.75343	9.38343e-36
-10.3	1.83962	1.26501e-05	-10.4	5.79909	2.89893e-36
-10.3	1.88679	7.96125e-06	-10.4	5.84475	8.87731e-37
-10.3	1.93396	4.95742e-06	-10.4	5.89041	2.69457e-37
-10.3	1.98113	3.05442e-06	-10.4	5.93607	8.10706e-38
-10.3	2.0283	1.86188e-06	-10.4	5.98173	2.41768e-38
-10.3	2.07547	1.12266e-06	-10.4	6.0274	7.14657e-39
-10.3	2.12264	6.69516e-07	-10.4	6.07306	2.09391e-39
-10.3	2.16981	3.94863e-07	-10.4	6.11872	6.08102e-40
-10.3	2.21698	2.30307e-07	-10.4	6.16438	1.75047e-40
-10.3	2.26415	1.32861e-07	-10.4	6.21005	4.99448e-41
-10.3	2.31132	7.58242e-08	-10.4	6.25571	1.41248e-41
-10.3	2.35849	4.28243e-08	-10.4	6.30137	3.95941e-42
-10.3	2.40566	2.39459e-08	-10.4	6.34703	1.10011e-42
-10.3	2.45283	1.32637e-08	-10.4	6.39269	3.02964e-43
-10.3	2.5	7.28202e-09	-10.4	6.43836	8.26993e-44
-10.3	2.54717	3.96531e-09	-10.4	6.48402	2.23751e-44
-10.3	2.59434	2.14306e-09	-10.4	6.52968	6.00037e-45
-10.3	2.64151	1.1503e-09	-10.4	6.57534	1.59493e-45
-10.3	2.68868	6.13574e-10	-10.4	6.62101	4.20199e-46
-10.3	2.73585	3.25408e-10	-10.4	6.66667	1.09728e-46
-10.3	2.78302	1.71657e-10	-10.4	6.71233	2.84006e-47
-10.3	2.83019	9.00882e-11	-10.4	6.75799	7.28592e-48
-10.3	2.87736	4.70417e-11	-10.4	6.80365	1.85263e-48
-10.3	2.92453	2.44387e-11	-10.4	6.84931	4.66914e-49
-10.3	2.9717	1.26289e-11	-10.4	6.89498	1.16635e-49
-10.3	3.01887	6.48957e-12	-10.4	6.94064	2.8878e-50
-10.3	3.06604	3.31494e-12	-10.4	6.9863	7.08677e-51
-10.3	3.11321	1.68257e-12	-10.4	7.03196	1.72374e-51
-10.3	3.16038	8.4827e-13	-10.4	7.07763	4.15562e-52
-10.3	3.20755	4.24615e-13	-10.4	7.12329	9.92983e-53
-10.3	3.25472	2.10961e-13	-10.4	7.16895	2.35173e-53
-10.3	3.30189	1.03997e-13	-10.4	7.21461	5.52044e-54
-10.3	3.34906	5.08554e-14	-10.4	7.26027	1.28439e-54
-10.3	3.39623	2.4663e-14	-10.4	7.30594	2.96184e-55
-10.3	3.4434	1.18595e-14	-10.4	7.3516	6.76958e-56
-10.3	3.49057	5.65365e-15	-10.4	7.39726	1.53355e-56
-10.3	3.53774	2.67166e-15	-10.4	7.44292	3.44328e-57
-10.3	3.58491	1.25135e-15	-10.4	7.48858	7.66269e-58
-10.3	3.63207	5.8088e-16	-10.4	7.53425	1.69015e-58
-10.3	3.67924	2.67226e-16	-10.4	7.57991	3.69491e-59
-10.3	3.72641	1.21825e-16	-10.4	7.62557	8.00599e-60
-10.3	3.77359	5.50351e-17	-10.4	7.67123	1.71933e-60
-10.3	3.82076	2.46367e-17	-10.4	7.7169	3.65963e-61
-10.3	3.86793	1.09284e-17	-10.4	7.76256	7.7205e-62
-10.3	3.91509	4.80347e-18	-10.4	7.80822	1.6143e-62
-10.3	3.96226	2.09206e-18	-10.4	7.85388	3.34545e-63
-10.3	4.00943	9.02847e-19	-10.4	7.89954	6.87155e-64
-10.3	4.0566	3.86076e-19	-10.4	7.9452	1.39889e-64
-10.3	4.10377	1.63587e-19	-10.4	7.99087	2.82254e-65
-10.3	4.15094	6.86822e-20	-10.4	8.03653	5.6445e-66
-10.3	4.19811	2.85731e-20	-10.4	8.08219	1.11876e-66
-10.3	4.24528	1.17785e-20	-10.4	8.12785	2.19774e-67
-10.3	4.29245	4.81107e-21	-10.4	8.17352	4.279e-68
-10.3	4.33962	1.94721e-21	-10.4	8.21918	8.25718e-69
-10.3	4.38679	7.80911e-22	-10.4	8.26484	1.57923e-69
-10.3	4.43396	3.10319e-22	-10.4	8.3105	2.99354e-70
-10.3	4.48113	1.2219e-22	-10.4	8.35616	5.62403e-71
-10.3	4.5283	4.76734e-23	-10.4	8.40183	1.04721e-71
-10.3	4.57547	1.84304e-23	-10.4	8.44749	1.93259e-72
-10.3	4.62264	7.06e-24	-10.4	8.49315	3.53482e-73
-10.3	4.66981	2.67971e-24	-10.4	8.53881	6.40791e-74
-10.3	4.71698	1.00782e-24	-10.4	8.58447	1.15129e-74
-10.3	4.76415	3.75563e-25	-10.4	8.63014	2.05009e-75
-10.3	4.81132	1.38673e-25	-10.4	8.6758	3.6181e-76
-10.3	4.85849	5.07344e-26	-10.4	8.72146	6.32858e-77
-10.3	4.90566	1.83915e-26	-10.4	8.76712	1.09711e-77
-10.3	4.95283	6.60587e-27	-10.4	8.81278	1.88499e-78
-10.3	5	2.35094e-27	-10.4	8.85845	3.20985e-79
-10.3	5.04717	8.28987e-28	-10.4	8.90411	5.41722e-80
-10.3	5.09434	2.89633e-28	-10.4	8.94977	9.06112e-81
-10.3	5.14151	1.00263e-28	-10.4	8.99543	1.50211e-81
-10.3	5.18868	3.4389e-29	-10.4	9.0411	2.46795e-82
-10.3	5.23585	1.16866e-29	-10.4	9.08676	4.01867e-83
-10.3	5.28302	3.93498e-30	-10.4	9.13242	6.48545e-84
-10.3	5.33019	1.31275e-30	-10.4	9.17808	1.03731e-84
-10.3	5.37736	4.33913e-31	-10.4	9.22374	1.64433e-85
-10.3	5.42453	1.42104e-31	-10.4	9.26941	2.58333e-86
-10.3	5.4717	4.61093e-32	-10.4	9.31507	4.02234e-87
-10.3	5.51887	1.48235e-32	-10.4	9.36073	6.20708e-88
-10.3	5.56604	4.72162e-33	-10.4	9.40639	9.49299e-89
-10.3	5.61321	1.49008e-33	-10.4	9.45205	1.43888e-89
-10.3	5.66038	4.65909e-34	-10.4	9.49772	2.1615e-90
-10.3	5.70755	1.44334e-34	-10.4	9.54338	3.21803e-91
-10.3	5.75472	4.43006e-35	-10.4	9.58904	4.74821e-92
-10.3	5.80189	1.34718e-35	-10.4	9.6347	6.94344e-93
-10.3	5.84906	4.05893e-36	-10.4	9.68037	1.00629e-93
-10.3	5.89623	1.21163e-36	-10.4	9.72603	1.44535e-94
-10.3	5.9434	3.58344e-37	-10.4	9.77169	2.05744e-95
-10.3	5.99057	1.05003e-37	-10.4	9.81735	2.90256e-96
-10.3	6.03774	3.04839e-38	-10.4	9.86301	4.05823e-97
-10.3	6.08491	8.76819e-39	-10.4	9.90868	5.62331e-98
-10.3	6.13208	2.49872e-39	-10.4	9.95434	7.7223e-99
-10.3	6.17924	7.05496e-40	-10.4	10	1.05099e-99
-10.3	6.22642	1.9735e-40	-10.35	0	0.00349
-10.3	6.27358	5.46952e-41	-10.35	0.04566	0.0093
-10.3	6.32076	1.50185e-41	-10.35	0.09132	0.00836
-10.3	6.36792	4.08574e-42	-10.35	0.13699	0.0028
-10.3	6.41509	1.10124e-42	-10.35	0.18265	0.00597
-10.3	6.46226	2.94073e-43	-10.35	0.22831	0.01293
-10.3	6.50943	7.78027e-44	-10.35	0.27397	0.01653
-10.3	6.5566	2.03938e-44	-10.35	0.31964	0.01587
-10.3	6.60377	5.29623e-45	-10.35	0.3653	0.01186
-10.3	6.65094	1.36269e-45	-10.35	0.41096	0.00698
-10.3	6.69811	3.4737e-46	-10.35	0.45662	0.00541
-10.3	6.74528	8.773e-47	-10.35	0.50228	0.00739
-10.3	6.79245	2.19516e-47	-10.35	0.54795	0.00884
-10.3	6.83962	5.44185e-48	-10.35	0.59361	0.00922
-10.3	6.88679	1.33656e-48	-10.35	0.63927	0.00932
-10.3	6.93396	3.25229e-49	-10.35	0.68493	0.00967
-10.3	6.98113	7.84064e-50	-10.35	0.73059	0.0101
-10.3	7.0283	1.87272e-50	-10.35	0.77626	0.0102
-10.3	7.07547	4.43153e-51	-10.35	0.82192	0.00976
-10.3	7.12264	1.03894e-51	-10.35	0.86758	0.00881
-10.3	7.16981	2.41318e-52	-10.35	0.91324	0.00752
-10.3	7.21698	5.55321e-53	-10.35	0.9589	0.00608
-10.3	7.26415	1.26607e-53	-10.35	1.00457	0.00467
-10.3	7.31132	2.85973e-54	-10.35	1.05023	0.0034
-10.3	7.35849	6.39954e-55	-10.35	1.09589	0.00234
-10.3	7.40566	1.41882e-55	-10.35	1.14155	0.00152
-10.3	7.45283	3.11647e-56	-10.35	1.18721	0.000929828
-10.3	7.5	6.78192e-57	-10.35	1.23288	0.000527158
-10.3	7.54717	1.46216e-57	-10.35	1.27854	0.00027596
-10.3	7.59434	3.12314e-58	-10.35	1.3242	0.000139855
-10.3	7.64151	6.60906e-59	-10.35	1.36986	8.80917e-05
-10.3	7.68868	1.38561e-59	-10.35	1.41552	7.7317e-05
-10.3	7.73585	2.87801e-60	-10.35	1.46119	7.10697e-05
-10.3	7.78302	5.92236e-61	-10.35	1.50685	6.12477e-05
-10.3	7.83019	1.20739e-61	-10.35	1.55251	4.95063e-05
-10.3	7.87736	2.43865e-62	-10.35	1.59817	3.8061e-05
-10.3	7.92453	4.87979e-63	-10.35	1.64384	2.81613e-05
-10.3	7.9717	9.67389e-64	-10.35	1.6895	2.02266e-05
-10.3	8.01887	1.89998e-64	-10.35	1.73516	1.41903e-05
-10.3	8.06604	3.69694e-65	-10.35	1.78082	9.7678e-06
-10.3	8.11321	7.12661e-66	-10.35	1.82648	6.61721e-06
-10.3	8.16038	1.36103e-66	-10.35	1.87215	4.42093e-06
-10.3	8.20755	2.57514e-67	-10.35	1.91781	2.91649e-06
-10.3	8.25472	4.82698e-68	-10.35	1.96347	1.90117e-06
-10.3	8.30189	8.96385e-69	-10.35	2.00913	1.22505e-06
-10.3	8.34906	1.64914e-69	-10.35	2.05479	7.8042e-07
-10.3	8.39623	3.00581e-70	-10.35	2.10046	4.91559e-07
-10.3	8.4434	5.42759e-71	-10.35	2.14612	3.06143e-07
-10.3	8.49057	9.70942e-72	-10.35	2.19178	1.88542e-07
-10.3	8.53774	1.72076e-72	-10.35	2.23744	1.14838e-07
-10.3	8.58491	3.02125e-73	-10.35	2.2831	6.91867e-08
-10.3	8.63208	5.25523e-74	-10.35	2.32877	4.12394e-08
-10.3	8.67924	9.05597e-75	-10.35	2.37443	2.43254e-08
-10.3	8.72641	1.54602e-75	-10.35	2.42009	1.42029e-08
-10.3	8.77359	2.61476e-76	-10.35	2.46575	8.21078e-09
-10.3	8.82076	4.38112e-77	-10.35	2.51142	4.70117e-09
-10.3	8.86792	7.27233e-78	-10.35	2.55708	2.66665e-09
-10.3	8.91509	1.1959e-78	-10.35	2.60274	1.49893e-09
-10.3	8.96226	1.94828e-79	-10.35	2.6484	8.35155e-10
-10.3	9.00943	3.14443e-80	-10.35	2.69406	4.61345e-10
-10.3	9.0566	5.02762e-81	-10.35	2.73973	2.52726e-10
-10.3	9.10377	7.96371e-82	-10.35	2.78539	1.37316e-10
-10.3	9.15094	1.24968e-82	-10.35	2.83105	7.40128e-11
-10.3	9.19811	1.94273e-83	-10.35	2.87671	3.95784e-11
-10.3	9.24528	2.99196e-84	-10.35	2.92237	2.09999e-11
-10.3	9.29245	4.56485e-85	-10.35	2.96804	1.10563e-11
-10.3	9.33962	6.89962e-86	-10.35	3.0137	5.77635e-12
-10.3	9.38679	1.03312e-86	-10.35	3.05936	2.99469e-12
-10.3	9.43396	1.53251e-87	-10.35	3.10502	1.54065e-12
-10.3	9.48113	2.25206e-88	-10.35	3.15069	7.86502e-13
-10.3	9.5283	3.27856e-89	-10.35	3.19635	3.98405e-13
-10.3	9.57547	4.72834e-90	-10.35	3.24201	2.00244e-13
-10.3	9.62264	6.7555e-91	-10.35	3.28767	9.98586e-14
-10.3	9.66981	9.56157e-92	-10.35	3.33333	4.9406e-14
-10.3	9.71698	1.34067e-92	-10.35	3.379	2.42504e-14
-10.3	9.76415	1.86224e-93	-10.35	3.42466	1.18082e-14
-10.3	9.81132	2.56253e-94	-10.35	3.47032	5.7036e-15
-10.3	9.85849	3.49319e-95	-10.35	3.51598	2.73274e-15
-10.3	9.90566	4.71731e-96	-10.35	3.56164	1.2987e-15
-10.3	9.95283	6.31079e-97	-10.35	3.60731	6.12164e-16
-10.3	10	8.36353e-98	-10.35	3.65297	2.86191e-16
-10.25	0	0.000851495	-10.35	3.69863	1.32696e-16
-10.25	0.04717	0.00436	-10.35	3.74429	6.10189e-17
-10.25	0.09434	0.00919	-10.35	3.78995	2.78265e-17
-10.25	0.14151	0.01243	-10.35	3.83562	1.25844e-17
-10.25	0.18868	0.01254	-10.35	3.88128	5.64383e-18
-10.25	0.23585	0.01013	-10.35	3.92694	2.51e-18
-10.25	0.28302	0.0085	-10.35	3.9726	1.10694e-18
-10.25	0.33019	0.01036	-10.35	4.01827	4.84078e-19
-10.25	0.37736	0.01276	-10.35	4.06393	2.09914e-19
-10.25	0.42453	0.01333	-10.35	4.10959	9.02599e-20
-10.25	0.4717	0.01215	-10.35	4.15525	3.8483e-20
-10.25	0.51887	0.01064	-10.35	4.20091	1.62689e-20
-10.25	0.56604	0.01019	-10.35	4.24658	6.81953e-21
-10.25	0.61321	0.01072	-10.35	4.29224	2.83435e-21
-10.25	0.66038	0.0113	-10.35	4.3379	1.16802e-21
-10.25	0.70755	0.0115	-10.35	4.38356	4.77242e-22
-10.25	0.75472	0.01136	-10.35	4.42922	1.93337e-22
-10.25	0.80189	0.01096	-10.35	4.47489	7.76555e-23
-10.25	0.84906	0.01026	-10.35	4.52055	3.09249e-23
-10.25	0.89623	0.00922	-10.35	4.56621	1.221e-23
-10.25	0.9434	0.00788	-10.35	4.61187	4.77962e-24
-10.25	0.99057	0.0064	-10.35	4.65753	1.85496e-24
-10.25	1.03774	0.00495	-10.35	4.7032	7.13738e-25
-10.25	1.08491	0.00369	-10.35	4.74886	2.72269e-25
-10.25	1.13207	0.00269	-10.35	4.79452	1.0297e-25
-10.25	1.17925	0.00195	-10.35	4.84018	3.86079e-26
-10.25	1.22642	0.00143	-10.35	4.88584	1.43512e-26
-10.25	1.27359	0.00107	-10.35	4.93151	5.2886e-27
-10.25	1.32075	0.000811121	-10.35	4.97717	1.93213e-27
-10.25	1.36793	0.000611314	-10.35	5.02283	6.99792e-28
-10.25	1.41509	0.000454468	-10.35	5.06849	2.51268e-28
-10.25	1.46226	0.000331374	-10.35	5.11416	8.94413e-29
-10.25	1.50943	0.000236521	-10.35	5.15982	3.15623e-29
-10.25	1.5566	0.000165311	-10.35	5.20548	1.10415e-29
-10.25	1.60377	0.000113307	-10.35	5.25114	3.82923e-30
-10.25	1.65094	7.6309e-05	-10.35	5.2968	1.3165e-30
-10.25	1.69811	5.05963e-05	-10.35	5.34247	4.48693e-31
-10.25	1.74528	3.30868e-05	-10.35	5.38813	1.51599e-31
-10.25	1.79245	2.13699e-05	-10.35	5.43379	5.07767e-32
-10.25	1.83962	1.36458e-05	-10.35	5.47945	1.68596e-32
-10.25	1.88679	8.62005e-06	-10.35	5.52511	5.54936e-33
-10.25	1.93396	5.38832e-06	-10.35	5.57078	1.81072e-33
-10.25	1.98113	3.33305e-06	-10.35	5.61644	5.85697e-34
-10.25	2.0283	2.03997e-06	-10.35	5.6621	1.87803e-34
-10.25	2.07547	1.23517e-06	-10.35	5.70776	5.96954e-35
-10.25	2.12264	7.39743e-07	-10.35	5.75343	1.88099e-35
-10.25	2.16981	4.38173e-07	-10.35	5.79909	5.87539e-36
-10.25	2.21698	2.56696e-07	-10.35	5.84475	1.81925e-36
-10.25	2.26415	1.48746e-07	-10.35	5.89041	5.58405e-37
-10.25	2.31132	8.52751e-08	-10.35	5.93607	1.69906e-37
-10.25	2.35849	4.83827e-08	-10.35	5.98173	5.12471e-38
-10.25	2.40566	2.71792e-08	-10.35	6.0274	1.53225e-38
-10.25	2.45283	1.51248e-08	-10.35	6.07306	4.54137e-39
-10.25	2.5	8.34282e-09	-10.35	6.11872	1.33427e-39
-10.25	2.54717	4.56446e-09	-10.35	6.16438	3.88592e-40
-10.25	2.59434	2.47865e-09	-10.35	6.21005	1.12187e-40
-10.25	2.64151	1.33684e-09	-10.35	6.25571	3.21057e-41
-10.25	2.68868	7.16557e-10	-10.35	6.30137	9.10787e-42
-10.25	2.73585	3.81906e-10	-10.35	6.34703	2.5612e-42
-10.25	2.78302	2.02474e-10	-10.35	6.39269	7.1394e-43
-10.25	2.83019	1.06807e-10	-10.35	6.43836	1.97274e-43
-10.25	2.87736	5.60647e-11	-10.35	6.48402	5.40342e-44
-10.25	2.92453	2.92827e-11	-10.35	6.52968	1.46709e-44
-10.25	2.9717	1.52154e-11	-10.35	6.57534	3.94849e-45
-10.25	3.01887	7.86286e-12	-10.35	6.62101	1.0534e-45
-10.25	3.06604	4.03966e-12	-10.35	6.66667	2.78574e-46
-10.25	3.11321	2.06255e-12	-10.35	6.71233	7.30254e-47
-10.25	3.16038	1.04613e-12	-10.35	6.75799	1.89754e-47
-10.25	3.20755	5.26896e-13	-10.35	6.80365	4.88757e-48
-10.25	3.25472	2.63428e-13	-10.35	6.84931	1.24789e-48
-10.25	3.30189	1.30695e-13	-10.35	6.89498	3.15824e-49
-10.25	3.34906	6.43283e-14	-10.35	6.94064	7.92306e-50
-10.25	3.39623	3.1404e-14	-10.35	6.9863	1.97025e-50
-10.25	3.4434	1.52028e-14	-10.35	7.03196	4.85658e-51
-10.25	3.49057	7.29706e-15	-10.35	7.07763	1.18664e-51
-10.25	3.53774	3.47219e-15	-10.35	7.12329	2.87399e-52
-10.25	3.58491	1.63774e-15	-10.35	7.16895	6.89968e-53
-10.25	3.63207	7.65665e-16	-10.35	7.21461	1.64191e-53
-10.25	3.67924	3.54777e-16	-10.35	7.26027	3.87301e-54
-10.25	3.72641	1.62921e-16	-10.35	7.30594	9.05569e-55
-10.25	3.77359	7.41453e-17	-10.35	7.3516	2.0988e-55
-10.25	3.82076	3.34402e-17	-10.35	7.39726	4.82162e-56
-10.25	3.86793	1.49459e-17	-10.35	7.44292	1.09797e-56
-10.25	3.91509	6.61971e-18	-10.35	7.48858	2.47833e-57
-10.25	3.96226	2.90547e-18	-10.35	7.53425	5.545e-58
-10.25	4.00943	1.26372e-18	-10.35	7.57991	1.22975e-58
-10.25	4.0566	5.44683e-19	-10.35	7.62557	2.70334e-59
-10.25	4.10377	2.32645e-19	-10.35	7.67123	5.89056e-60
-10.25	4.15094	9.84689e-20	-10.35	7.7169	1.27228e-60
-10.25	4.19811	4.13012e-20	-10.35	7.76256	2.72381e-61
-10.25	4.24528	1.71666e-20	-10.35	7.80822	5.78015e-62
-10.25	4.29245	7.07071e-21	-10.35	7.85388	1.21582e-62
-10.25	4.33962	2.88602e-21	-10.35	7.89954	2.53495e-63
-10.25	4.38679	1.16733e-21	-10.35	7.9452	5.23882e-64
-10.25	4.43396	4.67894e-22	-10.35	7.99087	1.07316e-64
-10.25	4.48113	1.85848e-22	-10.35	8.03653	2.17902e-65
-10.25	4.5283	7.31513e-23	-10.35	8.08219	4.38554e-66
-10.25	4.57547	2.85326e-23	-10.35	8.12785	8.74879e-67
-10.25	4.62264	1.10285e-23	-10.35	8.17352	1.72996e-67
-10.25	4.66981	4.22416e-24	-10.35	8.21918	3.3907e-68
-10.25	4.71698	1.6033e-24	-10.35	8.26484	6.58723e-69
-10.25	4.76415	6.03027e-25	-10.35	8.3105	1.26847e-69
-10.25	4.81132	2.24753e-25	-10.35	8.35616	2.42111e-70
-10.25	4.85849	8.30073e-26	-10.35	8.40183	4.58049e-71
-10.25	4.90566	3.03787e-26	-10.35	8.44749	8.58952e-72
-10.25	4.95283	1.1017e-26	-10.35	8.49315	1.59656e-72
-10.25	5	3.95905e-27	-10.35	8.53881	2.94143e-73
-10.25	5.04717	1.4098e-27	-10.35	8.58447	5.37144e-74
-10.25	5.09434	4.97455e-28	-10.35	8.63014	9.72254e-75
-10.25	5.14151	1.73933e-28	-10.35	8.6758	1.74432e-75
-10.25	5.18868	6.02614e-29	-10.35	8.72146	3.10189e-76
-10.25	5.23585	2.06883e-29	-10.35	8.76712	5.46742e-77
-10.25	5.28302	7.03776e-30	-10.35	8.81278	9.55198e-78
-10.25	5.33019	2.3723e-30	-10.35	8.85845	1.65409e-78
-10.25	5.37736	7.92366e-31	-10.35	8.90411	2.83907e-79
-10.25	5.42453	2.62243e-31	-10.35	8.94977	4.82999e-80
-10.25	5.4717	8.60004e-32	-10.35	8.99543	8.14457e-81
-10.25	5.51887	2.79458e-32	-10.35	9.0411	1.36126e-81
-10.25	5.56604	8.99807e-33	-10.35	9.08676	2.25509e-82
-10.25	5.61321	2.87077e-33	-10.35	9.13242	3.70287e-83
-10.25	5.66038	9.07534e-34	-10.35	9.17808	6.02643e-84
-10.25	5.70755	2.84277e-34	-10.35	9.22374	9.72145e-85
-10.25	5.75472	8.82336e-35	-10.35	9.26941	1.55435e-85
-10.25	5.80189	2.71356e-35	-10.35	9.31507	2.46329e-86
-10.25	5.84906	8.26905e-36	-10.35	9.36073	3.86925e-87
-10.25	5.89623	2.4968e-36	-10.35	9.40639	6.02399e-88
-10.25	5.9434	7.47002e-37	-10.35	9.45205	9.29579e-89
-10.25	5.99057	2.21447e-37	-10.35	9.49772	1.42178e-89
-10.25	6.03774	6.5047e-38	-10.35	9.54338	2.15537e-90
-10.25	6.08491	1.89319e-38	-10.35	9.58904	3.23859e-91
-10.25	6.13208	5.45969e-39	-10.35	9.6347	4.82315e-92
-10.25	6.17924	1.56009e-39	-10.35	9.68037	7.11946e-93
-10.25	6.22642	4.41712e-40	-10.35	9.72603	1.04161e-93
-10.25	6.27358	1.23918e-40	-10.35	9.77169	1.51043e-94
-10.25	6.32076	3.44458e-41	-10.35	9.81735	2.17089e-95
-10.25	6.36792	9.48732e-42	-10.35	9.86301	3.09252e-96
-10.25	6.41509	2.58914e-42	-10.35	9.90868	4.36641e-97
-10.25	6.46226	7.00121e-43	-10.35	9.95434	6.11047e-98
-10.25	6.50943	1.87584e-43	-10.35	10	8.47542e-99
-10.25	6.5566	4.97989e-44	-10.3	0	0.00349
-10.25	6.60377	1.30993e-44	-10.3	0.04566	0.0093
-10.25	6.65094	3.41413e-45	-10.3	0.09132	0.00836
-10.25	6.69811	8.81686e-46	-10.3	0.13699	0.0028
-10.25	6.74528	2.25606e-46	-10.3	0.18265	0.00598
-10.25	6.79245	5.71988e-47	-10.3	0.22831	0.01295
-10.25	6.83962	1.4369e-47	-10.3	0.27397	0.01657
-10.25	6.88679	3.57655e-48	-10.3	0.31964	0.01591
-10.25	6.93396	8.82071e-49	-10.3	0.3653	0.01191
-10.25	6.98113	2.15547e-49	-10.3	0.41096	0.007
-10.25	7.0283	5.21891e-50	-10.3	0.45662	0.00542
-10.25	7.07547	1.25203e-50	-10.3	0.50228	0.00742
-10.25	7.12264	2.97612e-51	-10.3	0.54795	0.0089
-10.25	7.16981	7.00944e-52	-10.3	0.59361	0.00929
-10.25	7.21698	1.63573e-52	-10.3	0.63927	0.0094
-10.25	7.26415	3.78215e-53	-10.3	0.68493	0.00976
-10.25	7.31132	8.66485e-54	-10.3	0.73059	0.01022
-10.25	7.35849	1.96689e-54	-10.3	0.77626	0.01034
-10.25	7.40566	4.42376e-55	-10.3	0.82192	0.00992
-10.25	7.45283	9.85824e-56	-10.3	0.86758	0.00898
-10.25	7.5	2.17671e-56	-10.3	0.91324	0.00768
-10.25	7.54717	4.76206e-57	-10.3	0.9589	0.00623
-10.25	7.59434	1.03224e-57	-10.3	1.00457	0.00479
-10.25	7.64151	2.21698e-58	-10.3	1.05023	0.0035
-10.25	7.68868	4.71774e-59	-10.3	1.09589	0.00242
-10.25	7.73585	9.94709e-60	-10.3	1.14155	0.00158
-10.25	7.78302	2.07802e-60	-10.3	1.18721	0.00096474
-10.25	7.83019	4.30122e-61	-10.3	1.23288	0.000548141
-10.25	7.87736	8.82112e-62	-10.3	1.27854	0.000287056
-10.25	7.92453	1.79244e-62	-10.3	1.3242	0.000144698
-10.25	7.9717	3.60871e-63	-10.3	1.36986	9.0388e-05
-10.25	8.01887	7.1986e-64	-10.3	1.41552	7.97584e-05
-10.25	8.06604	1.42276e-64	-10.3	1.46119	7.39199e-05
-10.25	8.11321	2.78612e-65	-10.3	1.50685	6.4104e-05
-10.25	8.16038	5.40571e-66	-10.3	1.55251	5.20717e-05
-10.25	8.20755	1.03918e-66	-10.3	1.59817	4.02036e-05
-10.25	8.25472	1.97931e-67	-10.3	1.64384	2.9862e-05
-10.25	8.30189	3.73526e-68	-10.3	1.6895	2.15272e-05
-10.25	8.34906	6.98408e-69	-10.3	1.73516	1.51572e-05
-10.25	8.39623	1.29384e-69	-10.3	1.78082	1.04707e-05
-10.25	8.4434	2.37483e-70	-10.3	1.82648	7.11896e-06
-10.25	8.49057	4.31882e-71	-10.3	1.87215	4.77362e-06
-10.25	8.53774	7.78175e-72	-10.3	1.91781	3.16098e-06
-10.25	8.58491	1.38922e-72	-10.3	1.96347	2.06848e-06
-10.25	8.63208	2.4572e-73	-10.3	2.00913	1.33811e-06
-10.25	8.67924	4.30614e-74	-10.3	2.05479	8.55886e-07
-10.25	8.72641	7.47677e-75	-10.3	2.10046	5.41318e-07
-10.25	8.77359	1.28622e-75	-10.3	2.14612	3.38553e-07
-10.25	8.82076	2.19227e-76	-10.3	2.19178	2.09398e-07
-10.25	8.86792	3.70208e-77	-10.3	2.23744	1.28098e-07
-10.25	8.91509	6.19403e-78	-10.3	2.2831	7.75181e-08
-10.25	8.96226	1.02677e-78	-10.3	2.32877	4.64139e-08
-10.25	9.00943	1.68635e-79	-10.3	2.37443	2.75029e-08
-10.25	9.0566	2.74405e-80	-10.3	2.42009	1.61327e-08
-10.25	9.10377	4.42393e-81	-10.3	2.46575	9.3703e-09
-10.25	9.15094	7.06636e-82	-10.3	2.51142	5.39068e-09
-10.25	9.19811	1.11829e-82	-10.3	2.55708	3.07255e-09
-10.25	9.24528	1.75339e-83	-10.3	2.60274	1.73556e-09
-10.25	9.29245	2.72379e-84	-10.3	2.6484	9.71808e-10
-10.25	9.33962	4.19214e-85	-10.3	2.69406	5.39542e-10
-10.25	9.38679	6.39241e-86	-10.3	2.73973	2.97076e-10
-10.25	9.43396	9.65738e-87	-10.3	2.78539	1.62252e-10
-10.25	9.48113	1.44551e-87	-10.3	2.83105	8.79143e-11
-10.25	9.5283	2.1436e-88	-10.3	2.87671	4.72641e-11
-10.25	9.57547	3.14944e-89	-10.3	2.92237	2.52143e-11
-10.25	9.62264	4.58443e-90	-10.3	2.96804	1.33486e-11
-10.25	9.66981	6.61149e-91	-10.3	3.0137	7.0131e-12
-10.25	9.71698	9.44659e-92	-10.3	3.05936	3.65662e-12
-10.25	9.76415	1.33725e-92	-10.3	3.10502	1.8921e-12
-10.25	9.81132	1.87546e-93	-10.3	3.15069	9.71605e-13
-10.25	9.85849	2.60593e-94	-10.3	3.19635	4.95114e-13
-10.25	9.90566	3.58738e-95	-10.3	3.24201	2.50364e-13
-10.25	9.95283	4.89271e-96	-10.3	3.28767	1.25623e-13
-10.25	10	6.61116e-97	-10.3	3.33333	6.25422e-14
-10.2	0	0.000851495	-10.3	3.379	3.08933e-14
-10.2	0.04717	0.00436	-10.3	3.42466	1.51397e-14
-10.2	0.09434	0.00919	-10.3	3.47032	7.36061e-15
-10.2	0.14151	0.01243	-10.3	3.51598	3.55003e-15
-10.2	0.18868	0.01255	-10.3	3.56164	1.69845e-15
-10.2	0.23585	0.01014	-10.3	3.60731	8.06041e-16
-10.2	0.28302	0.00851	-10.3	3.65297	3.79429e-16
-10.2	0.33019	0.01038	-10.3	3.69863	1.77157e-16
-10.2	0.37736	0.0128	-10.3	3.74429	8.20401e-17
-10.2	0.42453	0.01339	-10.3	3.78995	3.76809e-17
-10.2	0.4717	0.01221	-10.3	3.83562	1.71646e-17
-10.2	0.51887	0.01069	-10.3	3.88128	7.75446e-18
-10.2	0.56604	0.01025	-10.3	3.92694	3.47429e-18
-10.2	0.61321	0.0108	-10.3	3.9726	1.54372e-18
-10.2	0.66038	0.0114	-10.3	4.01827	6.80222e-19
-10.2	0.70755	0.01162	-10.3	4.06393	2.97238e-19
-10.2	0.75472	0.0115	-10.3	4.10959	1.28802e-19
-10.2	0.80189	0.01112	-10.3	4.15525	5.5348e-20
-10.2	0.84906	0.01043	-10.3	4.20091	2.35848e-20
-10.2	0.89623	0.00939	-10.3	4.24658	9.96569e-21
-10.2	0.9434	0.00805	-10.3	4.29224	4.17564e-21
-10.2	0.99057	0.00655	-10.3	4.3379	1.7349e-21
-10.2	1.03774	0.00508	-10.3	4.38356	7.1475e-22
-10.2	1.08491	0.00379	-10.3	4.42922	2.91984e-22
-10.2	1.13207	0.00277	-10.3	4.47489	1.18273e-22
-10.2	1.17925	0.00201	-10.3	4.52055	4.75033e-23
-10.2	1.22642	0.00148	-10.3	4.56621	1.8918e-23
-10.2	1.27359	0.00111	-10.3	4.61187	7.47019e-24
-10.2	1.32075	0.000842502	-10.3	4.65753	2.92476e-24
-10.2	1.36793	0.000636967	-10.3	4.7032	1.1354e-24
-10.2	1.41509	0.000475116	-10.3	4.74886	4.3702e-25
-10.2	1.46226	0.000347604	-10.3	4.79452	1.6678e-25
-10.2	1.50943	0.000248949	-10.3	4.84018	6.31067e-26
-10.2	1.5566	0.000174587	-10.3	4.88584	2.3675e-26
-10.2	1.60377	0.000120071	-10.3	4.93151	8.80617e-27
-10.2	1.65094	8.11397e-05	-10.3	4.97717	3.24759e-27
-10.2	1.69811	5.39839e-05	-10.3	5.02283	1.18744e-27
-10.2	1.74528	3.54249e-05	-10.3	5.06849	4.30461e-28
-10.2	1.79245	2.29611e-05	-10.3	5.11416	1.54713e-28
-10.2	1.83962	1.47151e-05	-10.3	5.15982	5.51298e-29
-10.2	1.88679	9.33015e-06	-10.3	5.20548	1.94765e-29
-10.2	1.93396	5.85454e-06	-10.3	5.25114	6.82181e-30
-10.2	1.98113	3.6357e-06	-10.3	5.2968	2.36891e-30
-10.2	2.0283	2.23421e-06	-10.3	5.34247	8.1556e-31
-10.2	2.07547	1.35838e-06	-10.3	5.38813	2.78369e-31
-10.2	2.12264	8.16981e-07	-10.3	5.43379	9.41976e-32
-10.2	2.16981	4.86013e-07	-10.3	5.47945	3.16019e-32
-10.2	2.21698	2.85972e-07	-10.3	5.52511	1.05108e-32
-10.2	2.26415	1.6645e-07	-10.3	5.57078	3.46586e-33
-10.2	2.31132	9.58552e-08	-10.3	5.61644	1.13301e-33
-10.2	2.35849	5.46337e-08	-10.3	5.6621	3.67201e-34
-10.2	2.40566	3.0832e-08	-10.3	5.70776	1.17983e-34
-10.2	2.45283	1.72373e-08	-10.3	5.75343	3.75818e-35
-10.2	2.5	9.55252e-09	-10.3	5.79909	1.1868e-35
-10.2	2.54717	5.25094e-09	-10.3	5.84475	3.71555e-36
-10.2	2.59434	2.86498e-09	-10.3	5.89041	1.1532e-36
-10.2	2.64151	1.55261e-09	-10.3	5.93607	3.54837e-37
-10.2	2.68868	8.36251e-10	-10.3	5.98173	1.0824e-37
-10.2	2.73585	4.47892e-10	-10.3	6.0274	3.27331e-38
-10.2	2.78302	2.38646e-10	-10.3	6.07306	9.81342e-39
-10.2	2.83019	1.26531e-10	-10.3	6.11872	2.91667e-39
-10.2	2.87736	6.67644e-11	-10.3	6.16438	8.59388e-40
-10.2	2.92453	3.50574e-11	-10.3	6.21005	2.51028e-40
-10.2	2.9717	1.83157e-11	-10.3	6.25571	7.26923e-41
-10.2	3.01887	9.51809e-12	-10.3	6.30137	2.08682e-41
-10.2	3.06604	4.91817e-12	-10.3	6.34703	5.93895e-42
-10.2	3.11321	2.52588e-12	-10.3	6.39269	1.67557e-42
-10.2	3.16038	1.28885e-12	-10.3	6.43836	4.68647e-43
-10.2	3.20755	6.53132e-13	-10.3	6.48402	1.29943e-43
-10.2	3.25472	3.28589e-13	-10.3	6.52968	3.57182e-44
-10.2	3.30189	1.64066e-13	-10.3	6.57534	9.73305e-45
-10.2	3.34906	8.12779e-14	-10.3	6.62101	2.62926e-45
-10.2	3.39623	3.99406e-14	-10.3	6.66667	7.0411e-46
-10.2	3.4434	1.94652e-14	-10.3	6.71233	1.86926e-46
-10.2	3.49057	9.40656e-15	-10.3	6.75799	4.91952e-47
-10.2	3.53774	4.50688e-15	-10.3	6.80365	1.2835e-47
-10.2	3.58491	2.14066e-15	-10.3	6.84931	3.31963e-48
-10.2	3.63207	1.00789e-15	-10.3	6.89498	8.51142e-49
-10.2	3.67924	4.70369e-16	-10.3	6.94064	2.16338e-49
-10.2	3.72641	2.17575e-16	-10.3	6.9863	5.45108e-50
-10.2	3.77359	9.97481e-17	-10.3	7.03196	1.3616e-50
-10.2	3.82076	4.53227e-17	-10.3	7.07763	3.37157e-51
-10.2	3.86793	2.04096e-17	-10.3	7.12329	8.27622e-52
-10.2	3.91509	9.10866e-18	-10.3	7.16895	2.01394e-52
-10.2	3.96226	4.02878e-18	-10.3	7.21461	4.85819e-53
-10.2	4.00943	1.76599e-18	-10.3	7.26027	1.16176e-53
-10.2	4.0566	7.67182e-19	-10.3	7.30594	2.75405e-54
-10.2	4.10377	3.30296e-19	-10.3	7.3516	6.47202e-55
-10.2	4.15094	1.4093e-19	-10.3	7.39726	1.50772e-55
-10.2	4.19811	5.95938e-20	-10.3	7.44292	3.48185e-56
-10.2	4.24528	2.49743e-20	-10.3	7.48858	7.97097e-57
-10.2	4.29245	1.03725e-20	-10.3	7.53425	1.80893e-57
-10.2	4.33962	4.26942e-21	-10.3	7.57991	4.06951e-58
-10.2	4.38679	1.74162e-21	-10.3	7.62557	9.07549e-59
-10.2	4.43396	7.04096e-22	-10.3	7.67123	2.00635e-59
-10.2	4.48113	2.82103e-22	-10.3	7.7169	4.39693e-60
-10.2	4.5283	1.12015e-22	-10.3	7.76256	9.55211e-61
-10.2	4.57547	4.408e-23	-10.3	7.80822	2.0571e-61
-10.2	4.62264	1.71909e-23	-10.3	7.85388	4.39154e-62
-10.2	4.66981	6.64424e-24	-10.3	7.89954	9.29356e-63
-10.2	4.71698	2.54496e-24	-10.3	7.9452	1.94963e-63
-10.2	4.76415	9.66063e-25	-10.3	7.99087	4.05439e-64
-10.2	4.81132	3.63424e-25	-10.3	8.03653	8.35799e-65
-10.2	4.85849	1.3549e-25	-10.3	8.08219	1.70797e-65
-10.2	4.90566	5.00586e-26	-10.3	8.12785	3.45987e-66
-10.2	4.95283	1.83286e-26	-10.3	8.17352	6.94769e-67
-10.2	5	6.65055e-27	-10.3	8.21918	1.383e-67
-10.2	5.04717	2.39144e-27	-10.3	8.26484	2.72899e-68
-10.2	5.09434	8.52185e-28	-10.3	8.3105	5.33805e-69
-10.2	5.14151	3.00939e-28	-10.3	8.35616	1.03505e-69
-10.2	5.18868	1.05316e-28	-10.3	8.40183	1.98947e-70
-10.2	5.23585	3.65235e-29	-10.3	8.44749	3.79062e-71
-10.2	5.28302	1.25521e-29	-10.3	8.49315	7.15944e-72
-10.2	5.33019	4.27489e-30	-10.3	8.53881	1.34043e-72
-10.2	5.37736	1.44276e-30	-10.3	8.58447	2.48774e-73
-10.2	5.42453	4.82531e-31	-10.3	8.63014	4.57679e-74
-10.2	5.4717	1.59924e-31	-10.3	8.6758	8.34661e-75
-10.2	5.51887	5.25244e-32	-10.3	8.72146	1.50887e-75
-10.2	5.56604	1.70948e-32	-10.3	8.76712	2.70388e-76
-10.2	5.61321	5.51345e-33	-10.3	8.81278	4.80303e-77
-10.2	5.66038	1.76213e-33	-10.3	8.85845	8.45733e-78
-10.2	5.70755	5.5809e-34	-10.3	8.90411	1.47619e-78
-10.2	5.75472	1.75155e-34	-10.3	8.94977	2.55412e-79
-10.2	5.80189	5.44747e-35	-10.3	8.99543	4.38056e-80
-10.2	5.84906	1.67887e-35	-10.3	9.0411	7.44743e-81
-10.2	5.89623	5.12732e-36	-10.3	9.08676	1.25508e-81
-10.2	5.9434	1.55172e-36	-10.3	9.13242	2.09664e-82
-10.2	5.99057	4.65356e-37	-10.3	9.17808	3.47186e-83
-10.2	6.03774	1.38295e-37	-10.3	9.22374	5.69886e-84
-10.2	6.08491	4.07262e-38	-10.3	9.26941	9.27252e-85
-10.2	6.13208	1.18847e-38	-10.3	9.31507	1.49552e-85
-10.2	6.17924	3.43678e-39	-10.3	9.36073	2.39095e-86
-10.2	6.22642	9.8483e-40	-10.3	9.40639	3.78907e-87
-10.2	6.27358	2.79651e-40	-10.3	9.45205	5.95219e-88
-10.2	6.32076	7.86894e-41	-10.3	9.49772	9.26836e-89
-10.2	6.36792	2.19412e-41	-10.3	9.54338	1.43057e-89
-10.2	6.41509	6.06248e-42	-10.3	9.58904	2.18876e-90
-10.2	6.46226	1.65991e-42	-10.3	9.6347	3.31944e-91
-10.2	6.50943	4.50361e-43	-10.3	9.68037	4.99012e-92
-10.2	6.5566	1.21082e-43	-10.3	9.72603	7.43594e-93
-10.2	6.60377	3.22584e-44	-10.3	9.77169	1.09834e-93
-10.2	6.65094	8.51624e-45	-10.3	9.81735	1.60811e-94
-10.2	6.69811	2.22789e-45	-10.3	9.86301	2.33385e-95
-10.2	6.74528	5.7754e-46	-10.3	9.90868	3.3574e-96
-10.2	6.79245	1.48358e-46	-10.3	9.95434	4.7875e-97
-10.2	6.83962	3.77641e-47	-10.3	10	6.76688e-98
-10.2	6.88679	9.52551e-48	-10.25	0	0.00349
-10.2	6.93396	2.38087e-48	-10.25	0.04566	0.0093
-10.2	6.98113	5.8969e-49	-10.25	0.09132	0.00836
-10.2	7.0283	1.44727e-49	-10.25	0.13699	0.00281
-10.2	7.07547	3.51976e-50	-10.25	0.18265	0.00599
-10.2	7.12264	8.48231e-51	-10.25	0.22831	0.01297
-10.2	7.16981	2.02559e-51	-10.25	0.27397	0.01661
-10.2	7.21698	4.79322e-52	-10.25	0.31964	0.01596
-10.2	7.26415	1.12393e-52	-10.25	0.3653	0.01195
-10.2	7.31132	2.61147e-53	-10.25	0.41096	0.00702
-10.2	7.35849	6.01265e-54	-10.25	0.45662	0.00543
-10.2	7.40566	1.37177e-54	-10.25	0.50228	0.00746
-10.2	7.45283	3.10121e-55	-10.25	0.54795	0.00895
-10.2	7.5	6.94727e-56	-10.25	0.59361	0.00936
-10.2	7.54717	1.54216e-56	-10.25	0.63927	0.00948
-10.2	7.59434	3.39217e-57	-10.25	0.68493	0.00986
-10.2	7.64151	7.39363e-58	-10.25	0.73059	0.01034
-10.2	7.68868	1.59687e-58	-10.25	0.77626	0.01049
-10.2	7.73585	3.41751e-59	-10.25	0.82192	0.01009
-10.2	7.78302	7.24739e-60	-10.25	0.86758	0.00915
-10.2	7.83019	1.52294e-60	-10.25	0.91324	0.00785
-10.2	7.87736	3.17111e-61	-10.25	0.9589	0.00638
-10.2	7.92453	6.54288e-62	-10.25	1.00457	0.00492
-10.2	7.9717	1.33768e-62	-10.25	1.05023	0.0036
-10.2	8.01887	2.70998e-63	-10.25	1.09589	0.00249
-10.2	8.06604	5.44005e-64	-10.25	1.14155	0.00163
-10.2	8.11321	1.0821e-64	-10.25	1.18721	0.001
-10.2	8.16038	2.13282e-65	-10.25	1.23288	0.000569925
-10.2	8.20755	4.1655e-66	-10.25	1.27854	0.000298604
-10.2	8.25472	8.06128e-67	-10.25	1.3242	0.000149715
-10.2	8.30189	1.54583e-67	-10.25	1.36986	9.26953e-05
-10.2	8.34906	2.93727e-68	-10.25	1.41552	8.22341e-05
-10.2	8.39623	5.53028e-69	-10.25	1.46119	7.68586e-05
-10.2	8.4434	1.03174e-69	-10.25	1.50685	6.70756e-05
-10.2	8.49057	1.90728e-70	-10.25	1.55251	5.47564e-05
-10.2	8.53774	3.49365e-71	-10.25	1.59817	4.24561e-05
-10.2	8.58491	6.34106e-72	-10.25	1.64384	3.16573e-05
-10.2	8.63208	1.14041e-72	-10.25	1.6895	2.29052e-05
-10.2	8.67924	2.03227e-73	-10.25	1.73516	1.61852e-05
-10.2	8.72641	3.58852e-74	-10.25	1.78082	1.12207e-05
-10.2	8.77359	6.27865e-75	-10.25	1.82648	7.65631e-06
-10.2	8.82076	1.08851e-75	-10.25	1.87215	5.15269e-06
-10.2	8.86792	1.86988e-76	-10.25	1.91781	3.42473e-06
-10.2	8.91509	3.18279e-77	-10.25	1.96347	2.24965e-06
-10.2	8.96226	5.36805e-78	-10.25	2.00913	1.46103e-06
-10.2	9.00943	8.97092e-79	-10.25	2.05479	9.38261e-07
-10.2	9.0566	1.48549e-79	-10.25	2.10046	5.95856e-07
-10.2	9.10377	2.43732e-80	-10.25	2.14612	3.74226e-07
-10.2	9.15094	3.96247e-81	-10.25	2.19178	2.32451e-07
-10.2	9.19811	6.38306e-82	-10.25	2.23744	1.42819e-07
-10.2	9.24528	1.01883e-82	-10.25	2.2831	8.68087e-08
-10.2	9.29245	1.61131e-83	-10.25	2.32877	5.221e-08
-10.2	9.33962	2.52504e-84	-10.25	2.37443	3.10784e-08
-10.2	9.38679	3.92068e-85	-10.25	2.42009	1.83142e-08
-10.2	9.43396	6.03199e-86	-10.25	2.46575	1.06873e-08
-10.2	9.48113	9.19528e-87	-10.25	2.51142	6.17753e-09
-10.2	9.5283	1.38891e-87	-10.25	2.55708	3.53799e-09
-10.2	9.57547	2.07867e-88	-10.25	2.60274	2.00823e-09
-10.2	9.62264	3.08249e-89	-10.25	2.6484	1.13005e-09
-10.2	9.66981	4.52917e-90	-10.25	2.69406	6.30549e-10
-10.2	9.71698	6.59382e-91	-10.25	2.73973	3.48954e-10
-10.2	9.76415	9.51166e-92	-10.25	2.78539	1.91571e-10
-10.2	9.81132	1.35949e-92	-10.25	2.83105	1.04345e-10
-10.2	9.85849	1.92528e-93	-10.25	2.87671	5.63968e-11
-10.2	9.90566	2.70152e-94	-10.25	2.92237	3.02493e-11
-10.2	9.95283	3.75597e-95	-10.25	2.96804	1.61022e-11
-10.2	10	5.17407e-96	-10.25	3.0137	8.50706e-12
-10.15	0	0.000851495	-10.25	3.05936	4.46076e-12
-10.15	0.04717	0.00436	-10.25	3.10502	2.32151e-12
-10.15	0.09434	0.00919	-10.25	3.15069	1.1991e-12
-10.15	0.14151	0.01244	-10.25	3.19635	6.14678e-13
-10.15	0.18868	0.01256	-10.25	3.24201	3.12703e-13
-10.15	0.23585	0.01016	-10.25	3.28767	1.57865e-13
-10.15	0.28302	0.00852	-10.25	3.33333	7.9084e-14
-10.15	0.33019	0.0104	-10.25	3.379	3.93112e-14
-10.15	0.37736	0.01284	-10.25	3.42466	1.93886e-14
-10.15	0.42453	0.01344	-10.25	3.47032	9.48766e-15
-10.15	0.4717	0.01227	-10.25	3.51598	4.60608e-15
-10.15	0.51887	0.01075	-10.25	3.56164	2.21843e-15
-10.15	0.56604	0.01031	-10.25	3.60731	1.05995e-15
-10.15	0.61321	0.01088	-10.25	3.65297	5.02376e-16
-10.15	0.66038	0.01151	-10.25	3.69863	2.36192e-16
-10.15	0.70755	0.01175	-10.25	3.74429	1.10149e-16
-10.15	0.75472	0.01165	-10.25	3.78995	5.09521e-17
-10.15	0.80189	0.01128	-10.25	3.83562	2.33775e-17
-10.15	0.84906	0.01061	-10.25	3.88128	1.06384e-17
-10.15	0.89623	0.00957	-10.25	3.92694	4.80165e-18
-10.15	0.9434	0.00822	-10.25	3.9726	2.14946e-18
-10.15	0.99057	0.00671	-10.25	4.01827	9.54304e-19
-10.15	1.03774	0.00521	-10.25	4.06393	4.20197e-19
-10.15	1.08491	0.0039	-10.25	4.10959	1.83494e-19
-10.15	1.13207	0.00285	-10.25	4.15525	7.9467e-20
-10.15	1.17925	0.00207	-10.25	4.20091	3.41304e-20
-10.15	1.22642	0.00153	-10.25	4.24658	1.45371e-20
-10.15	1.27359	0.00115	-10.25	4.29224	6.14037e-21
-10.15	1.32075	0.000874929	-10.25	4.3379	2.57207e-21
-10.15	1.36793	0.000663564	-10.25	4.38356	1.06841e-21
-10.15	1.41509	0.000496598	-10.25	4.42922	4.40103e-22
-10.15	1.46226	0.00036455	-10.25	4.47489	1.79775e-22
-10.15	1.50943	0.000261971	-10.25	4.52055	7.28208e-23
-10.15	1.5566	0.000184342	-10.25	4.56621	2.92503e-23
-10.15	1.60377	0.000127208	-10.25	4.61187	1.16506e-23
-10.15	1.65094	8.6254e-05	-10.25	4.65753	4.60158e-24
-10.15	1.69811	5.75825e-05	-10.25	4.7032	1.80219e-24
-10.15	1.74528	3.79171e-05	-10.25	4.74886	6.99885e-25
-10.15	1.79245	2.46632e-05	-10.25	4.79452	2.69514e-25
-10.15	1.83962	1.5863e-05	-10.25	4.84018	1.02911e-25
-10.15	1.88679	1.00953e-05	-10.25	4.88584	3.89637e-26
-10.15	1.93396	6.3588e-06	-10.25	4.93151	1.46278e-26
-10.15	1.98113	3.96433e-06	-10.25	4.97717	5.4452e-27
-10.15	2.0283	2.44596e-06	-10.25	5.02283	2.00984e-27
-10.15	2.07547	1.49326e-06	-10.25	5.06849	7.3556e-28
-10.15	2.12264	9.01888e-07	-10.25	5.11416	2.66921e-28
-10.15	2.16981	5.3883e-07	-10.25	5.15982	9.60397e-29
-10.15	2.21698	3.18438e-07	-10.25	5.20548	3.42627e-29
-10.15	2.26415	1.86169e-07	-10.25	5.25114	1.21197e-29
-10.15	2.31132	1.07693e-07	-10.25	5.2968	4.25072e-30
-10.15	2.35849	6.16597e-08	-10.25	5.34247	1.47818e-30
-10.15	2.40566	3.49567e-08	-10.25	5.38813	5.09667e-31
-10.15	2.45283	1.96336e-08	-10.25	5.43379	1.74236e-31
-10.15	2.5	1.09312e-08	-10.25	5.47945	5.90581e-32
-10.15	2.54717	6.03697e-09	-10.25	5.52511	1.98477e-32
-10.15	2.59434	3.30942e-09	-10.25	5.57078	6.61343e-33
-10.15	2.64151	1.80203e-09	-10.25	5.61644	2.18489e-33
-10.15	2.68868	9.75271e-10	-10.25	5.6621	7.15675e-34
-10.15	2.73585	5.24906e-10	-10.25	5.70776	2.32426e-34
-10.15	2.78302	2.81072e-10	-10.25	5.75343	7.48404e-35
-10.15	2.83019	1.49781e-10	-10.25	5.79909	2.38928e-35
-10.15	2.87736	7.94418e-11	-10.25	5.84475	7.56268e-36
-10.15	2.92453	4.19356e-11	-10.25	5.89041	2.37335e-36
-10.15	2.9717	2.20283e-11	-10.25	5.93607	7.38456e-37
-10.15	3.01887	1.15113e-11	-10.25	5.98173	2.27804e-37
-10.15	3.06604	5.98208e-12	-10.25	6.0274	6.96744e-38
-10.15	3.11321	3.09027e-12	-10.25	6.07306	2.1128e-38
-10.15	3.16038	1.58627e-12	-10.25	6.11872	6.35204e-39
-10.15	3.20755	8.08768e-13	-10.25	6.16438	1.89339e-39
-10.15	3.25472	4.09427e-13	-10.25	6.21005	5.59546e-40
-10.15	3.30189	2.05728e-13	-10.25	6.25571	1.63946e-40
-10.15	3.34906	1.02577e-13	-10.25	6.30137	4.76248e-41
-10.15	3.39623	5.07384e-14	-10.25	6.34703	1.37161e-41
-10.15	3.4434	2.48926e-14	-10.25	6.39269	3.91649e-42
-10.15	3.49057	1.21109e-14	-10.25	6.43836	1.10873e-42
-10.15	3.53774	5.84248e-15	-10.25	6.48402	3.11186e-43
-10.15	3.58491	2.79438e-15	-10.25	6.52968	8.65918e-44
-10.15	3.63207	1.32497e-15	-10.25	6.57534	2.38889e-44
-10.15	3.67924	6.22771e-16	-10.25	6.62101	6.53396e-45
-10.15	3.72641	2.90157e-16	-10.25	6.66667	1.77181e-45
-10.15	3.77359	1.33999e-16	-10.25	6.71233	4.76341e-46
-10.15	3.82076	6.13373e-17	-10.25	6.75799	1.26963e-46
[truncated: 141,531 more rows]

## Sheet: Supplementary Fig. 2
pH value	removal efficiency/%	Error
1 M	7	0.14
3 M	6.8	0.14
6 M	0	0
PH=1	12.6	0.25
PH=3	100	2
PH=5	100	2
PH=9	21.8	0.44

[truncated: 9 more sheets: Supplementary Fig. 4, Supplementary Fig. 5, Supplementary Fig. 7, Supplementary Fig. 8, Supplementary Fig. 9, Supplementary Fig. 11, Supplementary Fig. 12, Supplementary Fig. 13, Supplementary Fig. 14]
